# Supplementary material for: Genome-Wide Identification of Hsp90 Gene Family in Perennial Ryegrass and Expression Analysis under Various Abiotic Stresses
Source: Plants (Basel). 2021 Nov 19;10(11):2509. doi: 10.3390/plants10112509 (PMC8622807; doi:10.3390/plants10112509)
Supplement: Supplementary file 1 [file plants-10-02509-s001.zip › Supplementory files/TableS1 Analysis of cis-acting elements of LpHsp90 revised.xlsx]

## Sheet: Sheet1
	Table S1 Analysis of cis-acting element of LpHsp90 proteins
	Gene	Site Name	Sequence	Position	Matrix score.	Strand	Organism	Function
	LpHSP90-1	MYB-like sequence	TAACCA	2295	6	+	Arabidopsis thaliana
	LpHSP90-1	MBS	CAACTG	1115	6	+	Arabidopsis thaliana	MYB binding site involved in drought-inducibility
	LpHSP90-1	MBS	CAACTG	1501	6	-	Arabidopsis thaliana	MYB binding site involved in drought-inducibility
	LpHSP90-1	GC-motif	AGCGCGCCG	1942	9	+	Oryza sativa
	LpHSP90-1	DRE core	GCCGAC	420	6	+	Arabidopsis thaliana
	LpHSP90-1	O2-site	GATGATGTGG	137	9	-	Zea mays	cis-acting regulatory element involved in zein metabolism regulation
	LpHSP90-1	O2-site	GATGATGTGG	741	9	+	Zea mays	cis-acting regulatory element involved in zein metabolism regulation
	LpHSP90-1	W box	TTGACC	866	6	-	Arabidopsis thaliana
	LpHSP90-1	W box	TTGACC	945	6	+	Arabidopsis thaliana
	LpHSP90-1	W box	TTGACC	1045	6	+	Arabidopsis thaliana
	LpHSP90-1	CAT-box	GCCACT	2109	6	+	Arabidopsis thaliana	cis-acting regulatory element related to meristem expression
	LpHSP90-1	TCCC-motif	TCTCCCT	133	7	+	Spinacia oleracea	part of a light responsive element
	LpHSP90-1	TCCC-motif	TCTCCCT	700	7	+	Spinacia oleracea	part of a light responsive element
	LpHSP90-1	TATA-box	TATA	2320	4	-	Arabidopsis thaliana	core promoter element around -30 of transcription start
	LpHSP90-1	TATA-box	TATA	2382	4	-	Arabidopsis thaliana	core promoter element around -30 of transcription start
	LpHSP90-1	TATA-box	TACAAAA	2449	7	-	Oryza sativa	core promoter element around -30 of transcription start
	LpHSP90-1	GT1-motif	GGTTAAT	1905	7	-	Avena sativa	light responsive element
	LpHSP90-1	GT1-motif	GGTTAA	1906	6	-	Arabidopsis thaliana	light responsive element
	LpHSP90-1	CGTCA-motif	CGTCA	353	5	+	Hordeum vulgare	cis-acting regulatory element involved in the MeJA-responsiveness
	LpHSP90-1	CGTCA-motif	CGTCA	491	5	+	Hordeum vulgare	cis-acting regulatory element involved in the MeJA-responsiveness
	LpHSP90-1	CGTCA-motif	CGTCA	1439	5	+	Hordeum vulgare	cis-acting regulatory element involved in the MeJA-responsiveness
	LpHSP90-1	CGTCA-motif	CGTCA	1565	5	-	Hordeum vulgare	cis-acting regulatory element involved in the MeJA-responsiveness
	LpHSP90-1	ABRE	ACGTG	424	5	+	Arabidopsis thaliana	cis-acting element involved in the abscisic acid responsiveness
	LpHSP90-1	ABRE	ACGTG	1090	5	+	Arabidopsis thaliana	cis-acting element involved in the abscisic acid responsiveness
	LpHSP90-1	ABRE	ACGTG	2264	5	-	Arabidopsis thaliana	cis-acting element involved in the abscisic acid responsiveness
	LpHSP90-1	CTAG-motif	ACTAGCAGAA	871	9	+	Avena sativa
	LpHSP90-1	ARE	AAACCA	2255	6	-	Zea mays	cis-acting regulatory element essential for the anaerobic induction
	LpHSP90-1	Myb-binding site	CAACAG	2247	6	-	Nicotiana tabacum
	LpHSP90-1	TGACG-motif	TGACG	353	5	-	Hordeum vulgare	cis-acting regulatory element involved in the MeJA-responsiveness
	LpHSP90-1	TGACG-motif	TGACG	491	5	-	Hordeum vulgare	cis-acting regulatory element involved in the MeJA-responsiveness
	LpHSP90-1	TGACG-motif	TGACG	1439	5	-	Hordeum vulgare	cis-acting regulatory element involved in the MeJA-responsiveness
	LpHSP90-1	TGACG-motif	TGACG	1565	5	+	Hordeum vulgare	cis-acting regulatory element involved in the MeJA-responsiveness
	LpHSP90-1	CAAT-box	CAACCAACTCC	122	10	+	Arabidopsis thaliana	common cis-acting element in promoter and enhancer regions
	LpHSP90-1	CAAT-box	CCAAT	435	5	-	Arabidopsis thaliana	common cis-acting element in promoter and enhancer regions
	LpHSP90-1	CAAT-box	CCAAT	949	5	+	Arabidopsis thaliana	common cis-acting element in promoter and enhancer regions
	LpHSP90-1	CAAT-box	CAAT	950	4	+	Nicotiana glutinosa
	LpHSP90-1	CAAT-box	CAAAT	967	5	-	Pisum sativum	common cis-acting element in promoter and enhancer regions
	LpHSP90-1	CAAT-box	CAAT	1161	4	-	Nicotiana glutinosa
	LpHSP90-1	CAAT-box	CAAT	1260	4	-	Nicotiana glutinosa
	LpHSP90-1	CAAT-box	CAAT	1278	4	-	Nicotiana glutinosa
	LpHSP90-1	CAAT-box	CAAT	1374	4	-	Nicotiana glutinosa
	LpHSP90-1	CAAT-box	CAAT	1572	4	-	Nicotiana glutinosa
	LpHSP90-1	CAAT-box	CCAAT	1587	5	-	Arabidopsis thaliana	common cis-acting element in promoter and enhancer regions
	LpHSP90-1	CAAT-box	CAAT	2091	4	-	Nicotiana glutinosa
	LpHSP90-1	CAAT-box	CAAT	2323	4	-	Nicotiana glutinosa
	LpHSP90-1	CAAT-box	CAAT	2354	4	-	Nicotiana glutinosa
	LpHSP90-1	CAAT-box	CAAT	2396	4	+	Nicotiana glutinosa
	LpHSP90-1	CAAT-box	CAAT	2432	4	-	Nicotiana glutinosa
	LpHSP90-1	CAAT-box	CAAT	2531	4	-	Nicotiana glutinosa
	LpHSP90-1	CAAT-box	CAAT	2547	4	-	Nicotiana glutinosa
	LpHSP90-1	CAAT-box	CAAT	2584	4	-	Nicotiana glutinosa
	LpHSP90-1	TCA	TCATCTTCAT	745	9	-	Pisum sativum
	LpHSP90-1	TCA	TCATCTTCAT	1552	9	+	Pisum sativum
	LpHSP90-1	Myb	CAACTG	1115	6	+	Arabidopsis thaliana
	LpHSP90-1	Myb	CAACTG	1501	6	-	Arabidopsis thaliana
	LpHSP90-1		motif_sequence	11	4	+	organism	short_function
	LpHSP90-1		motif_sequence	132	4	+	organism	short_function
	LpHSP90-1		motif_sequence	167	4	-	organism	short_function
	LpHSP90-1		motif_sequence	171	4	+	organism	short_function
	LpHSP90-1		motif_sequence	189	4	+	organism	short_function
	LpHSP90-1		motif_sequence	270	4	+	organism	short_function
	LpHSP90-1		motif_sequence	521	4	-	organism	short_function
	LpHSP90-1		motif_sequence	609	4	+	organism	short_function
	LpHSP90-1		motif_sequence	699	4	+	organism	short_function
	LpHSP90-1		motif_sequence	833	4	-	organism	short_function
	LpHSP90-1		motif_sequence	905	4	-	organism	short_function
	LpHSP90-1		motif_sequence	918	4	-	organism	short_function
	LpHSP90-1		motif_sequence	1015	4	+	organism	short_function
	LpHSP90-1		motif_sequence	1086	4	+	organism	short_function
	LpHSP90-1		motif_sequence	1191	4	+	organism	short_function
	LpHSP90-1		motif_sequence	1204	4	+	organism	short_function
	LpHSP90-1		motif_sequence	1266	4	+	organism	short_function
	LpHSP90-1		motif_sequence	1361	4	-	organism	short_function
	LpHSP90-1		motif_sequence	1397	4	+	organism	short_function
	LpHSP90-1		motif_sequence	1470	4	+	organism	short_function
	LpHSP90-1		motif_sequence	1511	4	+	organism	short_function
	LpHSP90-1		motif_sequence	1554	4	+	organism	short_function
	LpHSP90-1		motif_sequence	1710	4	+	organism	short_function
	LpHSP90-1		motif_sequence	1816	4	-	organism	short_function
	LpHSP90-1		motif_sequence	1829	4	-	organism	short_function
	LpHSP90-1		motif_sequence	1881	4	+	organism	short_function
	LpHSP90-1		motif_sequence	1901	4	-	organism	short_function
	LpHSP90-1		motif_sequence	1995	4	+	organism	short_function
	LpHSP90-1		motif_sequence	2339	4	-	organism	short_function
	LpHSP90-1		motif_sequence	2391	4	+	organism	short_function
	LpHSP90-1		motif_sequence	2402	4	+	organism	short_function
	LpHSP90-1		motif_sequence	2522	4	+	organism	short_function
	LpHSP90-1		motif_sequence	2569	4	-	organism	short_function
	LpHSP90-1	DRE1	ACCGAGA	93	7	+	Zea mays
	LpHSP90-1	DRE1	ACCGAGA	723	7	+	Zea mays
	LpHSP90-1	MYC	CATTTG	966	6	+	Arabidopsis thaliana
	LpHSP90-1	LTR	CCGAAA	2575	6	-	Hordeum vulgare	cis-acting element involved in low-temperature responsiveness
	LpHSP90-1	G-box	CACGTC	423	6	-	Zea mays	cis-acting regulatory element involved in light responsiveness
	LpHSP90-1	G-box	TACGTG	1089	6	+	Arabidopsis thaliana	cis-acting regulatory element involved in light responsiveness
	LpHSP90-1	AE-box	AGAAACAA	1621	8	-	Arabidopsis thaliana	part of a module for light response
	LpHSP90-1	WUN-motif	AAATTTCCT	730	9	-	Brassica oleracea	wound-responsive element
	LpHSP90-1	MYB recognition site	CCGTTG	556	6	+	Arabidopsis thaliana
	LpHSP90-1	ABRE4	CACGTA	1089	6	-	Zea mays
	LpHSP90-1	as-1	TGACG	353	5	-	Arabidopsis thaliana
	LpHSP90-1	as-1	TGACG	491	5	-	Arabidopsis thaliana
	LpHSP90-1	as-1	TGACG	1439	5	-	Arabidopsis thaliana
	LpHSP90-1	as-1	TGACG	1565	5	+	Arabidopsis thaliana
	LpHSP90-1	TGA-element	AACGAC	507	6	+	Brassica oleracea	auxin-responsive element
	LpHSP90-1	TGA-element	AACGAC	2118	6	+	Brassica oleracea	auxin-responsive element
	LpHSP90-1	TGA-element	AACGAC	2348	6	-	Brassica oleracea	auxin-responsive element
	LpHSP90-1	G-Box	CACGTT	2264	6	+	Pisum sativum	cis-acting regulatory element involved in light responsiveness
	LpHSP90-1	Unnamed__4	CTCC	13	4	+	Petroselinum hortense
	LpHSP90-1	Unnamed__4	CTCC	30	4	+	Petroselinum hortense
	LpHSP90-1	Unnamed__4	CTCC	43	4	+	Petroselinum hortense
	LpHSP90-1	Unnamed__4	CTCC	46	4	+	Petroselinum hortense
	LpHSP90-1	Unnamed__4	CTCC	89	4	-	Petroselinum hortense
	LpHSP90-1	Unnamed__4	CTCC	129	4	+	Petroselinum hortense
	LpHSP90-1	Unnamed__4	CTCC	134	4	+	Petroselinum hortense
	LpHSP90-1	Unnamed__4	CTCC	158	4	+	Petroselinum hortense
	LpHSP90-1	Unnamed__4	CTCC	167	4	-	Petroselinum hortense
	LpHSP90-1	Unnamed__4	CTCC	177	4	+	Petroselinum hortense
	LpHSP90-1	Unnamed__4	CTCC	191	4	+	Petroselinum hortense
	LpHSP90-1	Unnamed__4	CTCC	197	4	+	Petroselinum hortense
	LpHSP90-1	Unnamed__4	CTCC	200	4	+	Petroselinum hortense
	LpHSP90-1	Unnamed__4	CTCC	266	4	-	Petroselinum hortense
	LpHSP90-1	Unnamed__4	CTCC	392	4	-	Petroselinum hortense
	LpHSP90-1	Unnamed__4	CTCC	401	4	-	Petroselinum hortense
	LpHSP90-1	Unnamed__4	CTCC	530	4	-	Petroselinum hortense
	LpHSP90-1	Unnamed__4	CTCC	632	4	-	Petroselinum hortense
	LpHSP90-1	Unnamed__4	CTCC	644	4	-	Petroselinum hortense
	LpHSP90-1	Unnamed__4	CTCC	701	4	+	Petroselinum hortense
	LpHSP90-1	Unnamed__4	CTCC	755	4	-	Petroselinum hortense
	LpHSP90-1	Unnamed__4	CTCC	758	4	-	Petroselinum hortense
	LpHSP90-1	Unnamed__4	CTCC	776	4	-	Petroselinum hortense
	LpHSP90-1	Unnamed__4	CTCC	803	4	-	Petroselinum hortense
	LpHSP90-1	Unnamed__4	CTCC	809	4	-	Petroselinum hortense
	LpHSP90-1	Unnamed__4	CTCC	905	4	-	Petroselinum hortense
	LpHSP90-1	Unnamed__4	CTCC	959	4	-	Petroselinum hortense
	LpHSP90-1	Unnamed__4	CTCC	962	4	-	Petroselinum hortense
	LpHSP90-1	Unnamed__4	CTCC	992	4	-	Petroselinum hortense
	LpHSP90-1	Unnamed__4	CTCC	1124	4	-	Petroselinum hortense
	LpHSP90-1	Unnamed__4	CTCC	1193	4	+	Petroselinum hortense
	LpHSP90-1	Unnamed__4	CTCC	1206	4	+	Petroselinum hortense
	LpHSP90-1	Unnamed__4	CTCC	1292	4	-	Petroselinum hortense
	LpHSP90-1	Unnamed__4	CTCC	1322	4	+	Petroselinum hortense
	LpHSP90-1	Unnamed__4	CTCC	1355	4	+	Petroselinum hortense
	LpHSP90-1	Unnamed__4	CTCC	1513	4	+	Petroselinum hortense
	LpHSP90-1	Unnamed__4	CTCC	1601	4	-	Petroselinum hortense
	LpHSP90-1	Unnamed__4	CTCC	1637	4	-	Petroselinum hortense
	LpHSP90-1	Unnamed__4	CTCC	1682	4	-	Petroselinum hortense
	LpHSP90-1	Unnamed__4	CTCC	1685	4	-	Petroselinum hortense
	LpHSP90-1	Unnamed__4	CTCC	1694	4	-	Petroselinum hortense
	LpHSP90-1	Unnamed__4	CTCC	1727	4	-	Petroselinum hortense
	LpHSP90-1	Unnamed__4	CTCC	1829	4	-	Petroselinum hortense
	LpHSP90-1	Unnamed__4	CTCC	1901	4	-	Petroselinum hortense
	LpHSP90-1	Unnamed__4	CTCC	1935	4	+	Petroselinum hortense
	LpHSP90-1	Unnamed__4	CTCC	2006	4	+	Petroselinum hortense
	LpHSP90-1	Unnamed__4	CTCC	2018	4	+	Petroselinum hortense
	LpHSP90-1	Unnamed__4	CTCC	2105	4	-	Petroselinum hortense
	LpHSP90-1	Unnamed__4	CTCC	2134	4	+	Petroselinum hortense
	LpHSP90-1	Unnamed__4	CTCC	2141	4	-	Petroselinum hortense
	LpHSP90-1	Unnamed__4	CTCC	2168	4	-	Petroselinum hortense
	LpHSP90-1	Unnamed__4	CTCC	2171	4	-	Petroselinum hortense
	LpHSP90-1	Unnamed__4	CTCC	2185	4	+	Petroselinum hortense
	LpHSP90-1	Unnamed__4	CTCC	2407	4	+	Petroselinum hortense
	LpHSP90-1	Unnamed__4	CTCC	2569	4	-	Petroselinum hortense
	LpHSP90-1	Unnamed__16	GCTGCCCGTC	255	9	-	Zea mays
	LpHSP90-1	MYB	CAACCA	122	6	+	Arabidopsis thaliana
	LpHSP90-1	MYB	CAACCA	1561	6	-	Arabidopsis thaliana
	LpHSP90-1	MYB	CAACCA	1811	6	-	Arabidopsis thaliana
	LpHSP90-1	MYB	CAACAG	2247	6	-	Arabidopsis thaliana
	LpHSP90-1	MYB	TAACCA	2295	6	+	Arabidopsis thaliana
	LpHSP90-1	ABRE3a	TACGTG	1089	6	+	Zea mays
	LpHSP90-1	Unnamed__1	CGTGG	449	5	+	Zea mays
	LpHSP90-1	Unnamed__1	CGTGG	473	5	+	Zea mays
	LpHSP90-1	Unnamed__1	CGTGG	2187	5	-	Zea mays
	LpHSP90-1	STRE	AGGGG	49	5	-	Arabidopsis thaliana
	LpHSP90-1	STRE	AGGGG	591	5	+	Arabidopsis thaliana
	LpHSP90-1	STRE	AGGGG	1040	5	-	Arabidopsis thaliana
	LpHSP90-1	STRE	AGGGG	1182	5	-	Arabidopsis thaliana
	LpHSP90-1	STRE	AGGGG	1705	5	+	Arabidopsis thaliana
	LpHSP90-1	STRE	AGGGG	2136	5	-	Arabidopsis thaliana
	LpHSP90-1	CCAAT-box	CAACGG	556	6	-	Hordeum vulgare	MYBHv1 binding site
	LpHsp90-2	LTR	CCGAAA	1544	6	-	Hordeum vulgare	cis-acting element involved in low-temperature responsiveness
	LpHsp90-2	G-box	tgACACGTGGCA	1049	11	+	Lycopersicon esculentum	cis-acting regulatory element involved in light responsiveness
	LpHsp90-2	G-box	GCCACGTGGA	1050	9	+	Arabidopsis thaliana	cis-acting regulatory element involved in light responsiveness
	LpHsp90-2	G-box	CACGTG	1052	6	+	Arabidopsis thaliana	cis-acting regulatory element involved in light responsiveness
	LpHsp90-2	G-box	CCACGTAA	1169	8	-	Brassica napus	cis-acting regulatory element involved in light responsiveness
	LpHsp90-2	G-box	TACGTG	1170	6	+	Arabidopsis thaliana	cis-acting regulatory element involved in light responsiveness
	LpHsp90-2	GCN4_motif	TGAGTCA	1605	7	-	Oryza sativa	cis-regulatory element involved in endosperm expression
	LpHsp90-2	CAAT-box	CCAAT	262	5	+	Arabidopsis thaliana	common cis-acting element in promoter and enhancer regions
	LpHsp90-2	CAAT-box	CAAT	263	4	+	Nicotiana glutinosa
	LpHsp90-2	CAAT-box	CAAT	289	4	+	Nicotiana glutinosa
	LpHsp90-2	CAAT-box	CAAT	570	4	-	Nicotiana glutinosa
	LpHsp90-2	CAAT-box	CAAT	583	4	-	Nicotiana glutinosa
	LpHsp90-2	CAAT-box	CAAT	636	4	+	Nicotiana glutinosa
	LpHsp90-2	CAAT-box	CAAT	749	4	+	Nicotiana glutinosa
	LpHsp90-2	CAAT-box	CAAAT	834	5	+	Pisum sativum	common cis-acting element in promoter and enhancer regions
	LpHsp90-2	CAAT-box	CCAAT	889	5	-	Arabidopsis thaliana	common cis-acting element in promoter and enhancer regions
	LpHsp90-2	CAAT-box	CAAT	940	4	-	Nicotiana glutinosa
	LpHsp90-2	CAAT-box	CAAAT	1101	5	-	Pisum sativum	common cis-acting element in promoter and enhancer regions
	LpHsp90-2	CAAT-box	CCAAT	1296	5	-	Arabidopsis thaliana	common cis-acting element in promoter and enhancer regions
	LpHsp90-2	CAAT-box	CAAAT	1301	5	+	Pisum sativum	common cis-acting element in promoter and enhancer regions
	LpHsp90-2	CAAT-box	CCAAT	1315	5	+	Arabidopsis thaliana	common cis-acting element in promoter and enhancer regions
	LpHsp90-2	CAAT-box	CAAT	1316	4	+	Nicotiana glutinosa
	LpHsp90-2	CAAT-box	CAAT	1359	4	+	Nicotiana glutinosa
	LpHsp90-2	CAAT-box	CAAT	1482	4	+	Nicotiana glutinosa
	LpHsp90-2	CAAT-box	CAAAT	1610	5	+	Pisum sativum	common cis-acting element in promoter and enhancer regions
	LpHsp90-2	CAAT-box	CAAT	1626	4	+	Nicotiana glutinosa
	LpHsp90-2	CAAT-box	CAAT	1660	4	-	Nicotiana glutinosa
	LpHsp90-2	CAAT-box	CAAT	1717	4	-	Nicotiana glutinosa
	LpHsp90-2	CAAT-box	CAAAT	1862	5	-	Pisum sativum	common cis-acting element in promoter and enhancer regions
	LpHsp90-2	CAAT-box	CAAT	1913	4	+	Nicotiana glutinosa
	LpHsp90-2	CAAT-box	CAAT	1924	4	-	Nicotiana glutinosa
	LpHsp90-2	CAAT-box	CAAT	1990	4	-	Nicotiana glutinosa
	LpHsp90-2	CAAT-box	CCAAT	2014	5	+	Arabidopsis thaliana	common cis-acting element in promoter and enhancer regions
	LpHsp90-2	CAAT-box	CAAT	2015	4	+	Nicotiana glutinosa
	LpHsp90-2	CAAT-box	CAAT	2017	4	-	Nicotiana glutinosa
	LpHsp90-2	CAAT-box	CAAAT	2039	5	-	Pisum sativum	common cis-acting element in promoter and enhancer regions
	LpHsp90-2	CAAT-box	CAAAT	2197	5	+	Pisum sativum	common cis-acting element in promoter and enhancer regions
	LpHsp90-2	CAAT-box	CAAAT	2337	5	-	Pisum sativum	common cis-acting element in promoter and enhancer regions
	LpHsp90-2	CAAT-box	CAAT	2362	4	-	Nicotiana glutinosa
	LpHsp90-2	CAAT-box	CAACCAACTCC	2484	10	-	Arabidopsis thaliana	common cis-acting element in promoter and enhancer regions
	LpHsp90-2	CAAT-box	CAAT	2518	4	-	Nicotiana glutinosa
	LpHsp90-2	CAAT-box	CCAAT	2544	5	-	Arabidopsis thaliana	common cis-acting element in promoter and enhancer regions
	LpHsp90-2	CAAT-box	CAAT	2746	4	-	Nicotiana glutinosa
	LpHsp90-2	CAAT-box	CAAT	2757	4	-	Nicotiana glutinosa
	LpHsp90-2	CAAT-box	CAAT	2801	4	-	Nicotiana glutinosa
	LpHsp90-2	CAAT-box	CAAT	2805	4	-	Nicotiana glutinosa
	LpHsp90-2	CAAT-box	CAAT	2843	4	+	Nicotiana glutinosa
	LpHsp90-2	CAAT-box	CAAT	2904	4	-	Nicotiana glutinosa
	LpHsp90-2	CAAT-box	CAAT	2940	4	-	Nicotiana glutinosa
	LpHsp90-2	WRE3	CCACCT	168	6	+	Pisum sativum
	LpHsp90-2	WRE3	CCACCT	1433	6	-	Pisum sativum
	LpHsp90-2	3-AF1 binding site	TAAGAGAGGAA	1079	10	+	Solanum tuberosum	light responsive element
	LpHsp90-2	TCA	TCATCTTCAT	2102	9	-	Pisum sativum
	LpHsp90-2	AAGAA-motif	GAAAGAA	404	7	+	Avena sativa
	LpHsp90-2	Myb	CAACTG	2423	6	-	Arabidopsis thaliana
	LpHsp90-2	Myb	CAACTG	3011	6	+	Arabidopsis thaliana
	LpHsp90-2		motif_sequence	595	4	+	organism	short_function
	LpHsp90-2		motif_sequence	597	4	-	organism	short_function
	LpHsp90-2		motif_sequence	819	4	-	organism	short_function
	LpHsp90-2		motif_sequence	874	4	-	organism	short_function
	LpHsp90-2		motif_sequence	967	4	-	organism	short_function
	LpHsp90-2		motif_sequence	1062	4	-	organism	short_function
	LpHsp90-2		motif_sequence	1072	4	+	organism	short_function
	LpHsp90-2		motif_sequence	1207	4	-	organism	short_function
	LpHsp90-2		motif_sequence	1342	4	-	organism	short_function
	LpHsp90-2		motif_sequence	1453	4	+	organism	short_function
	LpHsp90-2		motif_sequence	1486	4	-	organism	short_function
	LpHsp90-2		motif_sequence	1567	4	+	organism	short_function
	LpHsp90-2		motif_sequence	1616	4	+	organism	short_function
	LpHsp90-2		motif_sequence	1758	4	-	organism	short_function
	LpHsp90-2		motif_sequence	1890	4	-	organism	short_function
	LpHsp90-2		motif_sequence	1999	4	+	organism	short_function
	LpHsp90-2		motif_sequence	2144	4	+	organism	short_function
	LpHsp90-2		motif_sequence	2217	4	+	organism	short_function
	LpHsp90-2		motif_sequence	2452	4	+	organism	short_function
	LpHsp90-2		motif_sequence	2500	4	+	organism	short_function
	LpHsp90-2		motif_sequence	2531	4	-	organism	short_function
	LpHsp90-2		motif_sequence	2540	4	-	organism	short_function
	LpHsp90-2		motif_sequence	2592	4	+	organism	short_function
	LpHsp90-2		motif_sequence	2603	4	-	organism	short_function
	LpHsp90-2		motif_sequence	2657	4	-	organism	short_function
	LpHsp90-2	AT-rich element	ATAGAAATCAA	1179	10	+	Glycine max	binding site of AT-rich DNA binding protein (ATBP-1)
	LpHsp90-2	STRE	AGGGG	153	5	-	Arabidopsis thaliana
	LpHsp90-2	STRE	AGGGG	363	5	-	Arabidopsis thaliana
	LpHsp90-2	STRE	AGGGG	400	5	+	Arabidopsis thaliana
	LpHsp90-2	STRE	AGGGG	420	5	+	Arabidopsis thaliana
	LpHsp90-2	TATA	TATAAAAT	2695	8	-	Arabidopsis thaliana
	LpHsp90-2	I-box	ccttatcct	2111	9	-	Arabidopsis thaliana	part of a light responsive element
	LpHsp90-2	Unnamed__4	CTCC	19	4	+	Petroselinum hortense
	LpHsp90-2	Unnamed__4	CTCC	34	4	+	Petroselinum hortense
	LpHsp90-2	Unnamed__4	CTCC	108	4	+	Petroselinum hortense
	LpHsp90-2	Unnamed__4	CTCC	115	4	+	Petroselinum hortense
	LpHsp90-2	Unnamed__4	CTCC	148	4	+	Petroselinum hortense
	LpHsp90-2	Unnamed__4	CTCC	172	4	+	Petroselinum hortense
	LpHsp90-2	Unnamed__4	CTCC	184	4	+	Petroselinum hortense
	LpHsp90-2	Unnamed__4	CTCC	423	4	-	Petroselinum hortense
	LpHsp90-2	Unnamed__4	CTCC	483	4	+	Petroselinum hortense
	LpHsp90-2	Unnamed__4	CTCC	510	4	-	Petroselinum hortense
	LpHsp90-2	Unnamed__4	CTCC	513	4	-	Petroselinum hortense
	LpHsp90-2	Unnamed__4	CTCC	516	4	-	Petroselinum hortense
	LpHsp90-2	Unnamed__4	CTCC	624	4	-	Petroselinum hortense
	LpHsp90-2	Unnamed__4	CTCC	831	4	+	Petroselinum hortense
	LpHsp90-2	Unnamed__4	CTCC	855	4	-	Petroselinum hortense
	LpHsp90-2	Unnamed__4	CTCC	1008	4	+	Petroselinum hortense
	LpHsp90-2	Unnamed__4	CTCC	1023	4	-	Petroselinum hortense
	LpHsp90-2	Unnamed__4	CTCC	1026	4	-	Petroselinum hortense
	LpHsp90-2	Unnamed__4	CTCC	1251	4	-	Petroselinum hortense
	LpHsp90-2	Unnamed__4	CTCC	1445	4	-	Petroselinum hortense
	LpHsp90-2	Unnamed__4	CTCC	1618	4	+	Petroselinum hortense
	LpHsp90-2	Unnamed__4	CTCC	1645	4	+	Petroselinum hortense
	LpHsp90-2	Unnamed__4	CTCC	1758	4	-	Petroselinum hortense
	LpHsp90-2	Unnamed__4	CTCC	1823	4	+	Petroselinum hortense
	LpHsp90-2	Unnamed__4	CTCC	1842	4	+	Petroselinum hortense
	LpHsp90-2	Unnamed__4	CTCC	1845	4	+	Petroselinum hortense
	LpHsp90-2	Unnamed__4	CTCC	1958	4	+	Petroselinum hortense
	LpHsp90-2	Unnamed__4	CTCC	2313	4	-	Petroselinum hortense
	LpHsp90-2	Unnamed__4	CTCC	2454	4	+	Petroselinum hortense
	LpHsp90-2	Unnamed__4	CTCC	2468	4	+	Petroselinum hortense
	LpHsp90-2	Unnamed__4	CTCC	2484	4	-	Petroselinum hortense
	LpHsp90-2	Unnamed__4	CTCC	2531	4	-	Petroselinum hortense
	LpHsp90-2	Unnamed__4	CTCC	2547	4	-	Petroselinum hortense
	LpHsp90-2	Unnamed__4	CTCC	2550	4	-	Petroselinum hortense
	LpHsp90-2	Unnamed__4	CTCC	2613	4	-	Petroselinum hortense
	LpHsp90-2	Unnamed__4	CTCC	2657	4	-	Petroselinum hortense
	LpHsp90-2	Unnamed__4	CTCC	2708	4	-	Petroselinum hortense
	LpHsp90-2	Unnamed__4	CTCC	2727	4	-	Petroselinum hortense
	LpHsp90-2	Unnamed__4	CTCC	2834	4	-	Petroselinum hortense
	LpHsp90-2	TATC-box	TATCCCA	292	7	+	Oryza sativa	cis-acting element involved in gibberellin-responsiveness
	LpHsp90-2	CARE	CAACTCAC	3061	8	+	Oryza sativa
	LpHsp90-2	Myb-binding site	CAACAG	1193	6	-	Nicotiana tabacum
	LpHsp90-2	Myb-binding site	CAACAG	1421	6	+	Nicotiana tabacum
	LpHsp90-2	TCT-motif	TCTTAC	1676	6	-	Arabidopsis thaliana	part of a light responsive element
	LpHsp90-2	circadian	CAAAGATATC	1509	9	+	Lycopersicon esculentum	cis-acting regulatory element involved in circadian control
	LpHsp90-2	P-box	CCTTTTG	1906	7	-	Oryza sativa	gibberellin-responsive element
	LpHsp90-2	CAT-box	GCCACT	823	6	-	Arabidopsis thaliana	cis-acting regulatory element related to meristem expression
	LpHsp90-2	CAT-box	GCCACT	1473	6	+	Arabidopsis thaliana	cis-acting regulatory element related to meristem expression
	LpHsp90-2	TATA-box	TATA	200	4	+	Arabidopsis thaliana	core promoter element around -30 of transcription start
	LpHsp90-2	TATA-box	ATTATA	1919	6	+	Brassica napus	core promoter element around -30 of transcription start
	LpHsp90-2	TATA-box	TATAA	1920	5	-	Arabidopsis thaliana	core promoter element around -30 of transcription start
	LpHsp90-2	TATA-box	TATA	1921	4	-	Arabidopsis thaliana	core promoter element around -30 of transcription start
	LpHsp90-2	TATA-box	ATATAT	1986	6	-	Brassica napus	core promoter element around -30 of transcription start
	LpHsp90-2	TATA-box	TATA	1987	4	-	Arabidopsis thaliana	core promoter element around -30 of transcription start
	LpHsp90-2	TATA-box	TATA	2464	4	-	Arabidopsis thaliana	core promoter element around -30 of transcription start
	LpHsp90-2	TATA-box	TATAAAA	2696	7	-	Pisum sativum	core promoter element around -30 of transcription start
	LpHsp90-2	TATA-box	TATAAA	2697	6	-	Helianthus annuus	core promoter element around -30 of transcription start
	LpHsp90-2	TATA-box	TATAA	2698	5	-	Arabidopsis thaliana	core promoter element around -30 of transcription start
	LpHsp90-2	TATA-box	TATA	2699	4	-	Arabidopsis thaliana	core promoter element around -30 of transcription start
	LpHsp90-2	TATA-box	TATAA	2809	5	-	Arabidopsis thaliana	core promoter element around -30 of transcription start
	LpHsp90-2	TATA-box	TATA	2810	4	-	Arabidopsis thaliana	core promoter element around -30 of transcription start
	LpHsp90-2	TATA-box	TACAAAA	2827	7	-	Oryza sativa	core promoter element around -30 of transcription start
	LpHsp90-2	TATA-box	TATACA	2869	6	-	Helianthus annuus	core promoter element around -30 of transcription start
	LpHsp90-2	TATA-box	TATA	2871	4	-	Arabidopsis thaliana	core promoter element around -30 of transcription start
	LpHsp90-2	TATA-box	TATA	2929	4	-	Arabidopsis thaliana	core promoter element around -30 of transcription start
	LpHsp90-2	TATA-box	TATACA	3028	6	-	Helianthus annuus	core promoter element around -30 of transcription start
	LpHsp90-2	TATA-box	TATA	3030	4	-	Arabidopsis thaliana	core promoter element around -30 of transcription start
	LpHsp90-2	ABRE	GACACGTGGC	1050	9	+	Triticum aestivum	cis-acting element involved in the abscisic acid responsiveness
	LpHsp90-2	ABRE	CACGTG	1052	6	+	Arabidopsis thaliana	cis-acting element involved in the abscisic acid responsiveness
	LpHsp90-2	ABRE	ACGTG	1053	5	+	Arabidopsis thaliana	cis-acting element involved in the abscisic acid responsiveness
	LpHsp90-2	ABRE	ACGTG	1171	5	+	Arabidopsis thaliana	cis-acting element involved in the abscisic acid responsiveness
	LpHsp90-2	GATA-motif	AAGGATAAGG	2110	9	+	Solanum tuberosum	part of a light responsive element
	LpHsp90-2	Myc	TCTCTTA	1079	7	-	Arabidopsis thaliana
	LpHsp90-2	Myc	TCTCTTA	1530	7	-	Arabidopsis thaliana
	LpHsp90-2	Myc	TCTCTTA	1677	7	-	Arabidopsis thaliana
	LpHsp90-2	WUN-motif	AAATTTCTT	1747	9	-	Nicotiana glutinosa
	LpHsp90-2	MYC	CATTTG	1301	6	-	Arabidopsis thaliana
	LpHsp90-2	MYC	CATTTG	1610	6	-	Arabidopsis thaliana
	LpHsp90-2	MYC	CAATTG	2015	6	-	Arabidopsis thaliana
	LpHsp90-2	MYC	CATGTG	2225	6	+	Arabidopsis thaliana
	LpHsp90-2	ABRE3a	TACGTG	1170	6	+	Zea mays
	LpHsp90-2	Unnamed__1	CGTGG	22	5	-	Zea mays
	LpHsp90-2	Unnamed__1	CGTGG	117	5	-	Zea mays
	LpHsp90-2	Unnamed__1	CGTGG	1054	5	+	Zea mays
	LpHsp90-2	Unnamed__1	CGTGG	1172	5	+	Zea mays
	LpHsp90-2	Sp1	GGGCGG	187	6	-	Oryza sativa	light responsive element
	LpHsp90-2	Sp1	GGGCGG	191	6	-	Oryza sativa	light responsive element
	LpHsp90-2	ABRE4	CACGTA	1170	6	-	Zea mays
	LpHsp90-2	as-1	TGACG	630	5	-	Arabidopsis thaliana
	LpHsp90-2	as-1	TGACG	2513	5	+	Arabidopsis thaliana
	LpHsp90-2	as-1	TGACG	2609	5	+	Arabidopsis thaliana
	LpHsp90-2	MYB	TAACCA	752	6	+	Arabidopsis thaliana
	LpHsp90-2	MYB	CAACAG	1193	6	-	Arabidopsis thaliana
	LpHsp90-2	MYB	CAACAG	1421	6	+	Arabidopsis thaliana
	LpHsp90-2	MYB	CAACCA	1785	6	-	Arabidopsis thaliana
	LpHsp90-2	MYB	CAACCA	2250	6	-	Arabidopsis thaliana
	LpHsp90-2	G-Box	CACGTG	1052	6	+	Pisum sativum	cis-acting regulatory element involved in light responsiveness
	LpHsp90-2	GC-motif	CGCCGCGCA	438	9	+	Oryza sativa	?
	LpHsp90-2	GC-motif	CCCCCG	503	6	+	Zea mays	enhancer-like element involved in anoxic specific inducibility
	LpHsp90-2	MBS	CAACTG	2423	6	-	Arabidopsis thaliana	MYB binding site involved in drought-inducibility
	LpHsp90-2	MBS	CAACTG	3011	6	+	Arabidopsis thaliana	MYB binding site involved in drought-inducibility
	LpHsp90-2	W box	TTGACC	2944	6	+	Arabidopsis thaliana
	LpHsp90-2	O2-site	GATGACATGG	1729	9	+	Zea mays	cis-acting regulatory element involved in zein metabolism regulation
	LpHsp90-2	MYB-like sequence	TAACCA	752	6	+	Arabidopsis thaliana
	LpHsp90-2	box S	AGCCACC	246	7	+	Arabidopsis thaliana
	LpHsp90-2	ATC-motif	AGTAATCT	1064	8	-	Spinacia oleracea	part of a conserved DNA module involved in light responsiveness
	LpHsp90-2	TGACG-motif	TGACG	630	5	-	Hordeum vulgare	cis-acting regulatory element involved in the MeJA-responsiveness
	LpHsp90-2	TGACG-motif	TGACG	2513	5	+	Hordeum vulgare	cis-acting regulatory element involved in the MeJA-responsiveness
	LpHsp90-2	TGACG-motif	TGACG	2609	5	+	Hordeum vulgare	cis-acting regulatory element involved in the MeJA-responsiveness
	LpHsp90-2	CGTCA-motif	CGTCA	630	5	+	Hordeum vulgare	cis-acting regulatory element involved in the MeJA-responsiveness
	LpHsp90-2	CGTCA-motif	CGTCA	2513	5	-	Hordeum vulgare	cis-acting regulatory element involved in the MeJA-responsiveness
	LpHsp90-2	CGTCA-motif	CGTCA	2609	5	-	Hordeum vulgare	cis-acting regulatory element involved in the MeJA-responsiveness
	LpHsp90-2	TCCC-motif	TCTCCCT	1617	7	+	Spinacia oleracea	part of a light responsive element
	LpHsp90-2	GARE-motif	TCTGTTG	1421	7	-	Brassica oleracea	gibberellin-responsive element
	LpHsp90-3	CTAG-motif	ACTAGCAGAA	1094	9	+	Avena sativa
	LpHsp90-3	CTAG-motif	ACTAGCAGAA	1577	9	+	Avena sativa
	LpHsp90-3	CCGTCC motif	CCGTCC	1038	6	-	Nicotiana tabacum
	LpHsp90-3	CCGTCC motif	CCGTCC	1677	6	-	Nicotiana tabacum
	LpHsp90-3	TGACG-motif	TGACG	458	5	+	Hordeum vulgare	cis-acting regulatory element involved in the MeJA-responsiveness
	LpHsp90-3	TGACG-motif	TGACG	827	5	+	Hordeum vulgare	cis-acting regulatory element involved in the MeJA-responsiveness
	LpHsp90-3	TGACG-motif	TGACG	888	5	-	Hordeum vulgare	cis-acting regulatory element involved in the MeJA-responsiveness
	LpHsp90-3	TGACG-motif	TGACG	1374	5	-	Hordeum vulgare	cis-acting regulatory element involved in the MeJA-responsiveness
	LpHsp90-3	TGACG-motif	TGACG	1470	5	-	Hordeum vulgare	cis-acting regulatory element involved in the MeJA-responsiveness
	LpHsp90-3	TGACG-motif	TGACG	1662	5	-	Hordeum vulgare	cis-acting regulatory element involved in the MeJA-responsiveness
	LpHsp90-3	TGACG-motif	TGACG	2022	5	-	Hordeum vulgare	cis-acting regulatory element involved in the MeJA-responsiveness
	LpHsp90-3	TGACG-motif	TGACG	2199	5	-	Hordeum vulgare	cis-acting regulatory element involved in the MeJA-responsiveness
	LpHsp90-3	TGACG-motif	TGACG	2211	5	-	Hordeum vulgare	cis-acting regulatory element involved in the MeJA-responsiveness
	LpHsp90-3	TGACG-motif	TGACG	2322	5	+	Hordeum vulgare	cis-acting regulatory element involved in the MeJA-responsiveness
	LpHsp90-3	CAT-box	GCCACT	1361	6	-	Arabidopsis thaliana	cis-acting regulatory element related to meristem expression
	LpHsp90-3	TCCC-motif	TCTCCCT	356	7	+	Spinacia oleracea	part of a light responsive element
	LpHsp90-3	GT1-motif	GTGTGTGAA	2567	9	+	Solanum tuberosum	light responsive element
	LpHsp90-3	TATA-box	TATA	107	4	+	Arabidopsis thaliana	core promoter element around -30 of transcription start
	LpHsp90-3	Unnamed__10	TCCACGTAGA	1208	9	-	Zea mays
	LpHsp90-3	CGTCA-motif	CGTCA	458	5	-	Hordeum vulgare	cis-acting regulatory element involved in the MeJA-responsiveness
	LpHsp90-3	CGTCA-motif	CGTCA	827	5	-	Hordeum vulgare	cis-acting regulatory element involved in the MeJA-responsiveness
	LpHsp90-3	CGTCA-motif	CGTCA	888	5	+	Hordeum vulgare	cis-acting regulatory element involved in the MeJA-responsiveness
	LpHsp90-3	CGTCA-motif	CGTCA	1374	5	+	Hordeum vulgare	cis-acting regulatory element involved in the MeJA-responsiveness
	LpHsp90-3	CGTCA-motif	CGTCA	1470	5	+	Hordeum vulgare	cis-acting regulatory element involved in the MeJA-responsiveness
	LpHsp90-3	CGTCA-motif	CGTCA	1662	5	+	Hordeum vulgare	cis-acting regulatory element involved in the MeJA-responsiveness
	LpHsp90-3	CGTCA-motif	CGTCA	2022	5	+	Hordeum vulgare	cis-acting regulatory element involved in the MeJA-responsiveness
	LpHsp90-3	CGTCA-motif	CGTCA	2199	5	+	Hordeum vulgare	cis-acting regulatory element involved in the MeJA-responsiveness
	LpHsp90-3	CGTCA-motif	CGTCA	2211	5	+	Hordeum vulgare	cis-acting regulatory element involved in the MeJA-responsiveness
	LpHsp90-3	CGTCA-motif	CGTCA	2322	5	-	Hordeum vulgare	cis-acting regulatory element involved in the MeJA-responsiveness
	LpHsp90-3	ABRE	CGTACGTGCA	284	9	+	Hordeum vulgare	cis-acting element involved in the abscisic acid responsiveness
	LpHsp90-3	ABRE	ACGTG	287	5	+	Arabidopsis thaliana	cis-acting element involved in the abscisic acid responsiveness
	LpHsp90-3	ABRE	ACGTG	647	5	+	Arabidopsis thaliana	cis-acting element involved in the abscisic acid responsiveness
	LpHsp90-3	ABRE	ACGTG	746	5	+	Arabidopsis thaliana	cis-acting element involved in the abscisic acid responsiveness
	LpHsp90-3	ABRE	ACGTG	1313	5	+	Arabidopsis thaliana	cis-acting element involved in the abscisic acid responsiveness
	LpHsp90-3	MBS	CAACTG	1338	6	+	Arabidopsis thaliana	MYB binding site involved in drought-inducibility
	LpHsp90-3	GC-motif	CCCCCG	17	6	+	Zea mays	enhancer-like element involved in anoxic specific inducibility
	LpHsp90-3	GC-motif	CCCCCG	80	6	+	Zea mays	enhancer-like element involved in anoxic specific inducibility
	LpHsp90-3	GC-motif	CCCCCG	638	6	-	Zea mays	enhancer-like element involved in anoxic specific inducibility
	LpHsp90-3	GC-motif	CCCCCG	764	6	-	Zea mays	enhancer-like element involved in anoxic specific inducibility
	LpHsp90-3	GC-motif	AGCGCGCCG	2168	9	+	Oryza sativa	?
	LpHsp90-3	GC-motif	CGGCGCCCT	2372	9	-	Oryza sativa	?
	LpHsp90-3	DRE core	GCCGAC	673	6	-	Arabidopsis thaliana
	LpHsp90-3	DRE core	GCCGAC	1600	6	+	Arabidopsis thaliana
	LpHsp90-3	DRE core	GCCGAC	2179	6	+	Arabidopsis thaliana
	LpHsp90-3	DRE core	GCCGAC	2347	6	+	Arabidopsis thaliana
	LpHsp90-3	O2-site	GATGATGTGG	360	9	-	Zea mays	cis-acting regulatory element involved in zein metabolism regulation
	LpHsp90-3	C-box	ACGAGCACCGCC	1236	11	-	Hordeum vulgare	cis-acting regulatory element involved in light responsiveness
	LpHsp90-3	CCGTCC-box	CCGTCC	1038	6	-	Petroselinum hortense
	LpHsp90-3	CCGTCC-box	CCGTCC	1677	6	-	Petroselinum hortense
	LpHsp90-3	Sp1	GGGCGG	297	6	+	Oryza sativa	light responsive element
	LpHsp90-3	Sp1	GGGCGG	641	6	+	Oryza sativa	light responsive element
	LpHsp90-3	Sp1	GGGCGG	811	6	+	Oryza sativa	light responsive element
	LpHsp90-3	ABRE3a	TACGTG	745	6	+	Zea mays
	LpHsp90-3	ABRE3a	TACGTG	1312	6	+	Zea mays
	LpHsp90-3	Unnamed__1	CGTGG	1074	5	-	Zea mays
	LpHsp90-3	Unnamed__1	CGTGG	1212	5	+	Zea mays
	LpHsp90-3	STRE	AGGGG	235	5	-	Arabidopsis thaliana
	LpHsp90-3	STRE	AGGGG	263	5	-	Arabidopsis thaliana
	LpHsp90-3	STRE	AGGGG	1217	5	+	Arabidopsis thaliana
	LpHsp90-3	STRE	AGGGG	1263	5	-	Arabidopsis thaliana
	LpHsp90-3	STRE	AGGGG	1405	5	-	Arabidopsis thaliana
	LpHsp90-3	STRE	AGGGG	1862	5	+	Arabidopsis thaliana
	LpHsp90-3	ABRE4	CACGTA	745	6	-	Zea mays
	LpHsp90-3	ABRE4	CACGTA	1312	6	-	Zea mays
	LpHsp90-3	as-1	TGACG	458	5	+	Arabidopsis thaliana
	LpHsp90-3	as-1	TGACG	827	5	+	Arabidopsis thaliana
	LpHsp90-3	as-1	TGACG	888	5	-	Arabidopsis thaliana
	LpHsp90-3	as-1	TGACG	1374	5	-	Arabidopsis thaliana
	LpHsp90-3	as-1	TGACG	1470	5	-	Arabidopsis thaliana
	LpHsp90-3	as-1	TGACG	1662	5	-	Arabidopsis thaliana
	LpHsp90-3	as-1	TGACG	2022	5	-	Arabidopsis thaliana
	LpHsp90-3	as-1	TGACG	2199	5	-	Arabidopsis thaliana
	LpHsp90-3	as-1	TGACG	2211	5	-	Arabidopsis thaliana
	LpHsp90-3	as-1	TGACG	2322	5	+	Arabidopsis thaliana
	LpHsp90-3	Unnamed__14	TCCACGTAGA	1208	9	-	Zea mays
	LpHsp90-3	Unnamed__8	TCCACGTAGA	1208	9	-	Zea mays
	LpHsp90-3	TGA-element	AACGAC	730	6	+	Brassica oleracea	auxin-responsive element
	LpHsp90-3	TGA-element	AACGAC	1174	6	+	Brassica oleracea	auxin-responsive element
	LpHsp90-3	TGA-element	AACGAC	2188	6	+	Brassica oleracea	auxin-responsive element
	LpHsp90-3	A-box	CCGTCC	1038	6	-	Petroselinum crispum	cis-acting regulatory element
	LpHsp90-3	A-box	CCGTCC	1677	6	-	Petroselinum crispum	cis-acting regulatory element
	LpHsp90-3	Unnamed__4	CTCC	39	4	+	Petroselinum hortense
	LpHsp90-3	Unnamed__4	CTCC	100	4	+	Petroselinum hortense
	LpHsp90-3	Unnamed__4	CTCC	209	4	+	Petroselinum hortense
	LpHsp90-3	Unnamed__4	CTCC	312	4	-	Petroselinum hortense
	LpHsp90-3	Unnamed__4	CTCC	318	4	-	Petroselinum hortense
	LpHsp90-3	Unnamed__4	CTCC	339	4	-	Petroselinum hortense
	LpHsp90-3	Unnamed__4	CTCC	357	4	+	Petroselinum hortense
	LpHsp90-3	Unnamed__4	CTCC	381	4	+	Petroselinum hortense
	LpHsp90-3	Unnamed__4	CTCC	390	4	-	Petroselinum hortense
	LpHsp90-3	Unnamed__4	CTCC	405	4	-	Petroselinum hortense
	LpHsp90-3	Unnamed__4	CTCC	414	4	+	Petroselinum hortense
	LpHsp90-3	Unnamed__4	CTCC	420	4	+	Petroselinum hortense
	LpHsp90-3	Unnamed__4	CTCC	489	4	-	Petroselinum hortense
	LpHsp90-3	Unnamed__4	CTCC	534	4	+	Petroselinum hortense
	LpHsp90-3	Unnamed__4	CTCC	603	4	+	Petroselinum hortense
	LpHsp90-3	Unnamed__4	CTCC	615	4	-	Petroselinum hortense
	LpHsp90-3	Unnamed__4	CTCC	624	4	-	Petroselinum hortense
	LpHsp90-3	Unnamed__4	CTCC	753	4	-	Petroselinum hortense
	LpHsp90-3	Unnamed__4	CTCC	771	4	+	Petroselinum hortense
	LpHsp90-3	Unnamed__4	CTCC	864	4	-	Petroselinum hortense
	LpHsp90-3	Unnamed__4	CTCC	867	4	-	Petroselinum hortense
	LpHsp90-3	Unnamed__4	CTCC	903	4	-	Petroselinum hortense
	LpHsp90-3	Unnamed__4	CTCC	954	4	-	Petroselinum hortense
	LpHsp90-3	Unnamed__4	CTCC	1017	4	-	Petroselinum hortense
	LpHsp90-3	Unnamed__4	CTCC	1065	4	-	Petroselinum hortense
	LpHsp90-3	Unnamed__4	CTCC	1125	4	-	Petroselinum hortense
	LpHsp90-3	Unnamed__4	CTCC	1128	4	-	Petroselinum hortense
	LpHsp90-3	Unnamed__4	CTCC	1140	4	-	Petroselinum hortense
	LpHsp90-3	Unnamed__4	CTCC	1143	4	-	Petroselinum hortense
	LpHsp90-3	Unnamed__4	CTCC	1152	4	+	Petroselinum hortense
	LpHsp90-3	Unnamed__4	CTCC	1182	4	-	Petroselinum hortense
	LpHsp90-3	Unnamed__4	CTCC	1209	4	+	Petroselinum hortense
	LpHsp90-3	Unnamed__4	CTCC	1215	4	-	Petroselinum hortense
	LpHsp90-3	Unnamed__4	CTCC	1227	4	-	Petroselinum hortense
	LpHsp90-3	Unnamed__4	CTCC	1359	4	-	Petroselinum hortense
	LpHsp90-3	Unnamed__4	CTCC	1416	4	+	Petroselinum hortense
	LpHsp90-3	Unnamed__4	CTCC	1515	4	-	Petroselinum hortense
	LpHsp90-3	Unnamed__4	CTCC	1545	4	+	Petroselinum hortense
	LpHsp90-3	Unnamed__4	CTCC	1609	4	+	Petroselinum hortense
	LpHsp90-3	Unnamed__4	CTCC	1620	4	+	Petroselinum hortense
	LpHsp90-3	Unnamed__4	CTCC	1728	4	-	Petroselinum hortense
	LpHsp90-3	Unnamed__4	CTCC	1746	4	-	Petroselinum hortense
	LpHsp90-3	Unnamed__4	CTCC	1824	4	-	Petroselinum hortense
	LpHsp90-3	Unnamed__4	CTCC	1860	4	-	Petroselinum hortense
	LpHsp90-3	Unnamed__4	CTCC	1881	4	-	Petroselinum hortense
	LpHsp90-3	Unnamed__4	CTCC	1911	4	-	Petroselinum hortense
	LpHsp90-3	Unnamed__4	CTCC	2007	4	+	Petroselinum hortense
	LpHsp90-3	Unnamed__4	CTCC	2055	4	-	Petroselinum hortense
	LpHsp90-3	Unnamed__4	CTCC	2127	4	-	Petroselinum hortense
	LpHsp90-3	Unnamed__4	CTCC	2154	4	-	Petroselinum hortense
	LpHsp90-3	Unnamed__4	CTCC	2157	4	-	Petroselinum hortense
	LpHsp90-3	Unnamed__4	CTCC	2262	4	-	Petroselinum hortense
	LpHsp90-3	Unnamed__4	CTCC	2364	4	-	Petroselinum hortense
	LpHsp90-3	Unnamed__4	CTCC	2367	4	-	Petroselinum hortense
	LpHsp90-3	Unnamed__4	CTCC	2370	4	-	Petroselinum hortense
	LpHsp90-3	Unnamed__4	CTCC	2382	4	-	Petroselinum hortense
	LpHsp90-3	Unnamed__4	CTCC	2394	4	-	Petroselinum hortense
	LpHsp90-3	Unnamed__4	CTCC	2397	4	-	Petroselinum hortense
	LpHsp90-3	Unnamed__4	CTCC	2420	4	-	Petroselinum hortense
	LpHsp90-3	Unnamed__4	CTCC	2589	4	+	Petroselinum hortense
	LpHsp90-3	Unnamed__16	GCTGCCCGTC	478	9	-	Zea mays
	LpHsp90-3	Unnamed__16	GCTGCCCGTC	1216	9	-	Zea mays
	LpHsp90-3	Unnamed__16	GCTGCCCGTC	1810	9	-	Zea mays
	LpHsp90-3	MYB	CAACCA	345	6	+	Arabidopsis thaliana
	LpHsp90-3	Unnamed__2	CCCCGG	2360	6	+	Zea mays
	LpHsp90-3	G-box	CACGTC	286	6	-	Zea mays	cis-acting regulatory element involved in light responsiveness
	LpHsp90-3	G-box	CACGTC	646	6	-	Zea mays	cis-acting regulatory element involved in light responsiveness
	LpHsp90-3	G-box	TACGTG	745	6	+	Arabidopsis thaliana	cis-acting regulatory element involved in light responsiveness
	LpHsp90-3	G-box	TACGTG	1312	6	+	Arabidopsis thaliana	cis-acting regulatory element involved in light responsiveness
	LpHsp90-3	G-box	CACGAC	2495	6	-	Zea mays	cis-acting regulatory element involved in light responsiveness
	LpHsp90-3	G-box	CACGAC	2543	6	-	Zea mays	cis-acting regulatory element involved in light responsiveness
	LpHsp90-3	CAAT-box	CAACCAACTCC	93	10	+	Arabidopsis thaliana	common cis-acting element in promoter and enhancer regions
	LpHsp90-3	CAAT-box	CAAAT	141	5	+	Pisum sativum	common cis-acting element in promoter and enhancer regions
	LpHsp90-3	CAAT-box	CAAT	162	4	+	Nicotiana glutinosa
	LpHsp90-3	CAAT-box	CAAAT	174	5	+	Pisum sativum	common cis-acting element in promoter and enhancer regions
	LpHsp90-3	CAAT-box	CAAT	194	4	+	Nicotiana glutinosa
	LpHsp90-3	CAAT-box	CAAAT	222	5	+	Pisum sativum	common cis-acting element in promoter and enhancer regions
	LpHsp90-3	CAAT-box	CAAT	227	4	+	Nicotiana glutinosa
	LpHsp90-3	CAAT-box	CAAT	593	4	+	Nicotiana glutinosa
	LpHsp90-3	CAAT-box	CAAT	2532	4	+	Nicotiana glutinosa
	LpHsp90-3	CAAT-box	CCAAT	2534	5	-	Arabidopsis thaliana	common cis-acting element in promoter and enhancer regions
	LpHsp90-3	CAAT-box	CAAAT	2604	5	+	Pisum sativum	common cis-acting element in promoter and enhancer regions
	LpHsp90-3	CAAT-box	CAAT	2621	4	-	Nicotiana glutinosa
	LpHsp90-3	WRE3	CCACCT	707	6	-	Pisum sativum
	LpHsp90-3	WRE3	CCACCT	1188	6	+	Pisum sativum
	LpHsp90-3	TCA	TCATCTTCAT	1288	9	-	Pisum sativum
	LpHsp90-3		motif_sequence	4	4	-	organism	short_function
	LpHsp90-3		motif_sequence	67	4	-	organism	short_function
	LpHsp90-3		motif_sequence	71	4	+	organism	short_function
	LpHsp90-3		motif_sequence	134	4	+	organism	short_function
	LpHsp90-3		motif_sequence	207	4	+	organism	short_function
	LpHsp90-3		motif_sequence	291	4	-	organism	short_function
	LpHsp90-3		motif_sequence	339	4	-	organism	short_function
	LpHsp90-3		motif_sequence	355	4	+	organism	short_function
	LpHsp90-3		motif_sequence	390	4	-	organism	short_function
	LpHsp90-3		motif_sequence	394	4	+	organism	short_function
	LpHsp90-3		motif_sequence	412	4	+	organism	short_function
	LpHsp90-3		motif_sequence	493	4	+	organism	short_function
	LpHsp90-3		motif_sequence	532	4	+	organism	short_function
	LpHsp90-3		motif_sequence	922	4	+	organism	short_function
	LpHsp90-3		motif_sequence	954	4	-	organism	short_function
	LpHsp90-3		motif_sequence	1086	4	-	organism	short_function
	LpHsp90-3		motif_sequence	1128	4	-	organism	short_function
	LpHsp90-3		motif_sequence	1243	4	+	organism	short_function
	LpHsp90-3		motif_sequence	1273	4	+	organism	short_function
	LpHsp90-3		motif_sequence	1290	4	-	organism	short_function
	LpHsp90-3		motif_sequence	1309	4	+	organism	short_function
	LpHsp90-3		motif_sequence	1414	4	+	organism	short_function
	LpHsp90-3		motif_sequence	1489	4	+	organism	short_function
	LpHsp90-3		motif_sequence	1504	4	-	organism	short_function
	LpHsp90-3		motif_sequence	1689	4	-	organism	short_function
	LpHsp90-3		motif_sequence	1693	4	+	organism	short_function
	LpHsp90-3		motif_sequence	1777	4	+	organism	short_function
	LpHsp90-3		motif_sequence	1891	4	-	organism	short_function
	LpHsp90-3		motif_sequence	1936	4	+	organism	short_function
	LpHsp90-3		motif_sequence	1953	4	-	organism	short_function
	LpHsp90-3		motif_sequence	2107	4	+	organism	short_function
	LpHsp90-3		motif_sequence	2127	4	-	organism	short_function
	LpHsp90-3		motif_sequence	2221	4	+	organism	short_function
	LpHsp90-3		motif_sequence	2382	4	-	organism	short_function
	LpHsp90-3		motif_sequence	2408	4	-	organism	short_function
	LpHsp90-3		motif_sequence	2424	4	-	organism	short_function
	LpHsp90-3	Myb	CAACTG	1338	6	+	Arabidopsis thaliana
	LpHsp90-3	MYC	CAATTG	2532	6	-	Arabidopsis thaliana
	LpHsp90-3	DRE1	ACCGAGA	934	7	+	Zea mays
	LpHsp90-3	DRE1	ACCGAGA	946	7	+	Zea mays
	LpHsp90-3	DRE1	ACCGAGA	2455	7	-	Zea mays
	LpHsp90-3	Unnamed__12	TCCACGTAGA	1208	9	-	Zea mays
	LpHsp90-4	W box	TTGACC	85	6	-	Arabidopsis thaliana
	LpHsp90-4	W box	TTGACC	468	6	-	Arabidopsis thaliana
	LpHsp90-4	W box	TTGACC	1385	6	-	Arabidopsis thaliana
	LpHsp90-4	W box	TTGACC	1940	6	+	Arabidopsis thaliana
	LpHsp90-4	W box	TTGACC	2669	6	-	Arabidopsis thaliana
	LpHsp90-4	O2-site	GATGACATGG	994	9	+	Zea mays	cis-acting regulatory element involved in zein metabolism regulation
	LpHsp90-4	DRE core	GCCGAC	96	6	+	Arabidopsis thaliana
	LpHsp90-4	DRE core	GCCGAC	217	6	+	Arabidopsis thaliana
	LpHsp90-4	MBS	CAACTG	1286	6	+	Arabidopsis thaliana	MYB binding site involved in drought-inducibility
	LpHsp90-4	GC-motif	CCCCCG	2665	6	-	Zea mays	enhancer-like element involved in anoxic specific inducibility
	LpHsp90-4	ABRE	GCCGCGTGGC	191	10	-	Oryza sativa	cis-acting element involved in the abscisic acid responsiveness
	LpHsp90-4	ABRE	GCAACGTGTC	562	9	-	Hordeum vulgare	cis-acting element involved in the abscisic acid responsiveness
	LpHsp90-4	CGTCA-motif	CGTCA	582	5	+	Hordeum vulgare	cis-acting regulatory element involved in the MeJA-responsiveness
	LpHsp90-4	CGTCA-motif	CGTCA	686	5	-	Hordeum vulgare	cis-acting regulatory element involved in the MeJA-responsiveness
	LpHsp90-4	circadian	CAAAGATATC	2378	9	+	Lycopersicon esculentum	cis-acting regulatory element involved in circadian control
	LpHsp90-4	TATA-box	ATTATA	655	6	+	Brassica napus	core promoter element around -30 of transcription start
	LpHsp90-4	TATA-box	TATAA	656	5	-	Arabidopsis thaliana	core promoter element around -30 of transcription start
	LpHsp90-4	TATA-box	TATA	657	4	+	Arabidopsis thaliana	core promoter element around -30 of transcription start
	LpHsp90-4	TATA-box	TATA	1330	4	+	Arabidopsis thaliana	core promoter element around -30 of transcription start
	LpHsp90-4	TATA-box	TATA	1599	4	-	Arabidopsis thaliana	core promoter element around -30 of transcription start
	LpHsp90-4	TATA-box	ATATAT	2129	6	-	Brassica napus	core promoter element around -30 of transcription start
	LpHsp90-4	TATA-box	TATA	2130	4	-	Arabidopsis thaliana	core promoter element around -30 of transcription start
	LpHsp90-4	TATA-box	TATA	2223	4	-	Arabidopsis thaliana	core promoter element around -30 of transcription start
	LpHsp90-4	TATA-box	TATA	2631	4	-	Arabidopsis thaliana	core promoter element around -30 of transcription start
	LpHsp90-4	TATA-box	TATA	2758	4	-	Arabidopsis thaliana	core promoter element around -30 of transcription start
	LpHsp90-4	TGACG-motif	TGACG	582	5	-	Hordeum vulgare	cis-acting regulatory element involved in the MeJA-responsiveness
	LpHsp90-4	TGACG-motif	TGACG	686	5	+	Hordeum vulgare	cis-acting regulatory element involved in the MeJA-responsiveness
	LpHsp90-4	ARE	AAACCA	813	6	-	Zea mays	cis-acting regulatory element essential for the anaerobic induction
	LpHsp90-4	ARE	AAACCA	2391	6	-	Zea mays	cis-acting regulatory element essential for the anaerobic induction
	LpHsp90-4	CTAG-motif	ACTAGCAGAA	2576	9	+	Avena sativa
	LpHsp90-4	MYC	CATTTG	1241	6	-	Arabidopsis thaliana
	LpHsp90-4	MYC	CATTTG	1541	6	-	Arabidopsis thaliana
	LpHsp90-4	MYC	CATGTG	2156	6	+	Arabidopsis thaliana
	LpHsp90-4	MYC	CATTTG	2463	6	-	Arabidopsis thaliana
	LpHsp90-4	Myb	CAACTG	1286	6	+	Arabidopsis thaliana
	LpHsp90-4	Myb	TAACTG	1424	6	+	Arabidopsis thaliana
	LpHsp90-4		motif_sequence	73	4	+	organism	short_function
	LpHsp90-4		motif_sequence	128	4	-	organism	short_function
	LpHsp90-4		motif_sequence	138	4	-	organism	short_function
	LpHsp90-4		motif_sequence	166	4	+	organism	short_function
	LpHsp90-4		motif_sequence	300	4	-	organism	short_function
	LpHsp90-4		motif_sequence	345	4	-	organism	short_function
	LpHsp90-4		motif_sequence	495	4	-	organism	short_function
	LpHsp90-4		motif_sequence	504	4	-	organism	short_function
	LpHsp90-4		motif_sequence	762	4	-	organism	short_function
	LpHsp90-4		motif_sequence	931	4	-	organism	short_function
	LpHsp90-4		motif_sequence	1144	4	-	organism	short_function
	LpHsp90-4		motif_sequence	1397	4	+	organism	short_function
	LpHsp90-4		motif_sequence	1419	4	-	organism	short_function
	LpHsp90-4		motif_sequence	1498	4	+	organism	short_function
	LpHsp90-4		motif_sequence	1961	4	+	organism	short_function
	LpHsp90-4		motif_sequence	2215	4	-	organism	short_function
	LpHsp90-4		motif_sequence	2431	4	+	organism	short_function
	LpHsp90-4		motif_sequence	2596	4	+	organism	short_function
	LpHsp90-4		motif_sequence	2607	4	+	organism	short_function
	LpHsp90-4		motif_sequence	2704	4	+	organism	short_function
	LpHsp90-4		motif_sequence	2732	4	-	organism	short_function
	LpHsp90-4		motif_sequence	2831	4	-	organism	short_function
	LpHsp90-4		motif_sequence	2895	4	-	organism	short_function
	LpHsp90-4		motif_sequence	2963	4	+	organism	short_function
	LpHsp90-4		motif_sequence	2981	4	-	organism	short_function
	LpHsp90-4	WRE3	CCACCT	436	6	+	Pisum sativum
	LpHsp90-4	WRE3	CCACCT	2552	6	-	Pisum sativum
	LpHsp90-4	CAAT-box	CAAT	471	4	+	Nicotiana glutinosa
	LpHsp90-4	CAAT-box	CAAAT	485	5	-	Pisum sativum	common cis-acting element in promoter and enhancer regions
	LpHsp90-4	CAAT-box	CAAT	543	4	+	Nicotiana glutinosa
	LpHsp90-4	CAAT-box	CAAT	648	4	+	Nicotiana glutinosa
	LpHsp90-4	CAAT-box	CCAAT	679	5	-	Arabidopsis thaliana	common cis-acting element in promoter and enhancer regions
	LpHsp90-4	CAAT-box	CAAT	721	4	-	Nicotiana glutinosa
	LpHsp90-4	CAAT-box	CCAAT	796	5	-	Arabidopsis thaliana	common cis-acting element in promoter and enhancer regions
	LpHsp90-4	CAAT-box	CAAT	802	4	+	Nicotiana glutinosa
	LpHsp90-4	CAAT-box	CAAAT	804	5	-	Pisum sativum	common cis-acting element in promoter and enhancer regions
	LpHsp90-4	CAAT-box	CAAT	883	4	+	Nicotiana glutinosa
	LpHsp90-4	CAAT-box	CAAT	923	4	+	Nicotiana glutinosa
	LpHsp90-4	CAAT-box	CCAAT	1223	5	-	Arabidopsis thaliana	common cis-acting element in promoter and enhancer regions
	LpHsp90-4	CAAT-box	CAAAT	1241	5	+	Pisum sativum	common cis-acting element in promoter and enhancer regions
	LpHsp90-4	CAAT-box	CAAT	1299	4	+	Nicotiana glutinosa
	LpHsp90-4	CAAT-box	CAAT	1323	4	+	Nicotiana glutinosa
	LpHsp90-4	CAAT-box	CAAT	1388	4	+	Nicotiana glutinosa
	LpHsp90-4	CAAT-box	CAAAT	1541	5	+	Pisum sativum	common cis-acting element in promoter and enhancer regions
	LpHsp90-4	CAAT-box	CAAAT	1701	5	+	Pisum sativum	common cis-acting element in promoter and enhancer regions
	LpHsp90-4	CAAT-box	CAAT	1750	4	-	Nicotiana glutinosa
	LpHsp90-4	CAAT-box	CAAT	1785	4	+	Nicotiana glutinosa
	LpHsp90-4	CAAT-box	CAAT	1908	4	+	Nicotiana glutinosa
	LpHsp90-4	CAAT-box	CAAT	1939	4	-	Nicotiana glutinosa
	LpHsp90-4	CAAT-box	CCAAT	2087	5	-	Arabidopsis thaliana	common cis-acting element in promoter and enhancer regions
	LpHsp90-4	CAAT-box	CCAAT	2192	5	+	Arabidopsis thaliana	common cis-acting element in promoter and enhancer regions
	LpHsp90-4	CAAT-box	CAAT	2193	4	+	Nicotiana glutinosa
	LpHsp90-4	CAAT-box	CAAAT	2268	5	-	Pisum sativum	common cis-acting element in promoter and enhancer regions
	LpHsp90-4	CAAT-box	CAAT	2304	4	-	Nicotiana glutinosa
	LpHsp90-4	CAAT-box	CAAT	2378	4	+	Nicotiana glutinosa
	LpHsp90-4	CAAT-box	CAAAT	2463	5	+	Pisum sativum	common cis-acting element in promoter and enhancer regions
	LpHsp90-4	CAAT-box	CAAT	2628	4	+	Nicotiana glutinosa
	LpHsp90-4	CAAT-box	CAAT	2672	4	+	Nicotiana glutinosa
	LpHsp90-4	CAAT-box	CAAT	2680	4	+	Nicotiana glutinosa
	LpHsp90-4	CAAT-box	TGCCAAC	2858	7	+	Petunia hybrida	common cis-acting element in promoter and enhancer regions
	LpHsp90-4	CAAT-box	CAAT	2922	4	-	Nicotiana glutinosa
	LpHsp90-4	CAAT-box	CAAT	3001	4	+	Nicotiana glutinosa
	LpHsp90-4	GATA-motif	GATAGGA	1429	7	+	Arabidopsis thaliana	part of a light responsive element
	LpHsp90-4	GATA-motif	AAGGATAAGG	1984	9	+	Solanum tuberosum	part of a light responsive element
	LpHsp90-4	Myc	TCTCTTA	2826	7	-	Arabidopsis thaliana
	LpHsp90-4	LTR	CCGAAA	2727	6	-	Hordeum vulgare	cis-acting element involved in low-temperature responsiveness
	LpHsp90-4	GCN4_motif	TGAGTCA	1536	7	-	Oryza sativa	cis-regulatory element involved in endosperm expression
	LpHsp90-4	GCN4_motif	TGAGTCA	2334	7	-	Oryza sativa	cis-regulatory element involved in endosperm expression
	LpHsp90-4	GCN4_motif	TGAGTCA	2675	7	-	Oryza sativa	cis-regulatory element involved in endosperm expression
	LpHsp90-4	Unnamed__4	CTCC	3	4	+	Petroselinum hortense
	LpHsp90-4	Unnamed__4	CTCC	70	4	+	Petroselinum hortense
	LpHsp90-4	Unnamed__4	CTCC	121	4	-	Petroselinum hortense
	LpHsp90-4	Unnamed__4	CTCC	124	4	-	Petroselinum hortense
	LpHsp90-4	Unnamed__4	CTCC	138	4	-	Petroselinum hortense
	LpHsp90-4	Unnamed__4	CTCC	153	4	+	Petroselinum hortense
	LpHsp90-4	Unnamed__4	CTCC	213	4	+	Petroselinum hortense
	LpHsp90-4	Unnamed__4	CTCC	287	4	+	Petroselinum hortense
	LpHsp90-4	Unnamed__4	CTCC	295	4	-	Petroselinum hortense
	LpHsp90-4	Unnamed__4	CTCC	312	4	+	Petroselinum hortense
	LpHsp90-4	Unnamed__4	CTCC	357	4	+	Petroselinum hortense
	LpHsp90-4	Unnamed__4	CTCC	372	4	-	Petroselinum hortense
	LpHsp90-4	Unnamed__4	CTCC	516	4	-	Petroselinum hortense
	LpHsp90-4	Unnamed__4	CTCC	531	4	-	Petroselinum hortense
	LpHsp90-4	Unnamed__4	CTCC	762	4	-	Petroselinum hortense
	LpHsp90-4	Unnamed__4	CTCC	1144	4	-	Petroselinum hortense
	LpHsp90-4	Unnamed__4	CTCC	1215	4	-	Petroselinum hortense
	LpHsp90-4	Unnamed__4	CTCC	1233	4	-	Petroselinum hortense
	LpHsp90-4	Unnamed__4	CTCC	1293	4	-	Petroselinum hortense
	LpHsp90-4	Unnamed__4	CTCC	1347	4	+	Petroselinum hortense
	LpHsp90-4	Unnamed__4	CTCC	1689	4	-	Petroselinum hortense
	LpHsp90-4	Unnamed__4	CTCC	1754	4	+	Petroselinum hortense
	LpHsp90-4	Unnamed__4	CTCC	1762	4	+	Petroselinum hortense
	LpHsp90-4	Unnamed__4	CTCC	1889	4	+	Petroselinum hortense
	LpHsp90-4	Unnamed__4	CTCC	1899	4	-	Petroselinum hortense
	LpHsp90-4	Unnamed__4	CTCC	1963	4	+	Petroselinum hortense
	LpHsp90-4	Unnamed__4	CTCC	1977	4	+	Petroselinum hortense
	LpHsp90-4	Unnamed__4	CTCC	2609	4	+	Petroselinum hortense
	LpHsp90-4	I-box	AGATAAGG	840	8	+	Triticum aestivum	part of a light responsive element
	LpHsp90-4	MYB recognition site	CCGTTG	1208	6	+	Arabidopsis thaliana
	LpHsp90-4	as-1	TGACG	582	5	-	Arabidopsis thaliana
	LpHsp90-4	as-1	TGACG	686	5	+	Arabidopsis thaliana
	LpHsp90-4	CCAAT-box	CAACGG	1208	6	-	Hordeum vulgare	MYBHv1 binding site
	LpHsp90-4	TCA-element	TCAGAAGAGG	1740	9	+	Brassica oleracea	cis-acting element involved in salicylic acid responsiveness
	LpHsp90-4	STRE	AGGGG	39	5	-	Arabidopsis thaliana
	LpHsp90-4	STRE	AGGGG	78	5	-	Arabidopsis thaliana
	LpHsp90-4	STRE	AGGGG	961	5	+	Arabidopsis thaliana
	LpHsp90-4	ATCT-motif	AATCTAATCC	908	9	+	Pisum sativum	part of a conserved DNA module involved in light responsiveness
	LpHsp90-4	Unnamed__1	GCCACGTGGC	191	9	+	Petunia sp.
	LpHsp90-4	Unnamed__1	CGTGG	192	5	-	Zea mays
	LpHsp90-4	Unnamed__1	CGTGG	253	5	-	Zea mays
	LpHsp90-4	Unnamed__1	CGTGG	291	5	-	Zea mays
	LpHsp90-4	Unnamed__1	CGTGG	2750	5	-	Zea mays
	LpHsp90-4	AT-rich element	ATAGAAATCAA	812	10	-	Glycine max	binding site of AT-rich DNA binding protein (ATBP-1)
	LpHsp90-4	Box 4	ATTAAT	1794	6	-	Petroselinum crispum	part of a conserved DNA module involved in light responsiveness
	LpHsp90-4	Sp1	GGGCGG	182	6	-	Oryza sativa	light responsive element
	LpHsp90-5	Sp1	GGGCGG	194	6	+	Oryza sativa	light responsive element
	LpHsp90-5	Sp1	GGGCGG	2252	6	-	Oryza sativa	light responsive element
	LpHsp90-5	Unnamed__1	CGTGG	706	5	+	Zea mays
	LpHsp90-5	Unnamed__1	CGTGG	969	5	-	Zea mays
	LpHsp90-5	ABRE3a	TACGTG	637	6	+	Zea mays
	LpHsp90-5	ABRE3a	TACGTG	1207	6	+	Zea mays
	LpHsp90-5	STRE	AGGGG	1112	5	+	Arabidopsis thaliana
	LpHsp90-5	STRE	AGGGG	1158	5	-	Arabidopsis thaliana
	LpHsp90-5	STRE	AGGGG	1757	5	+	Arabidopsis thaliana
	LpHsp90-5	STRE	AGGGG	2429	5	+	Arabidopsis thaliana
	LpHsp90-5	as-1	TGACG	319	5	-	Arabidopsis thaliana
	LpHsp90-5	as-1	TGACG	719	5	+	Arabidopsis thaliana
	LpHsp90-5	as-1	TGACG	780	5	-	Arabidopsis thaliana
	LpHsp90-5	as-1	TGACG	1269	5	-	Arabidopsis thaliana
	LpHsp90-5	as-1	TGACG	1557	5	-	Arabidopsis thaliana
	LpHsp90-5	as-1	TGACG	2106	5	-	Arabidopsis thaliana
	LpHsp90-5	as-1	TGACG	2336	5	-	Arabidopsis thaliana
	LpHsp90-5	ABRE4	CACGTA	637	6	-	Zea mays
	LpHsp90-5	ABRE4	CACGTA	1207	6	-	Zea mays
	LpHsp90-5	TGA-element	AACGAC	622	6	+	Brassica oleracea	auxin-responsive element
	LpHsp90-5	TGA-element	AACGAC	1069	6	+	Brassica oleracea	auxin-responsive element
	LpHsp90-5	TGA-element	AACGAC	2083	6	+	Brassica oleracea	auxin-responsive element
	LpHsp90-5	TGA-element	AACGAC	2398	6	-	Brassica oleracea	auxin-responsive element
	LpHsp90-5	A-box	CCGTCC	1937	6	-	Petroselinum crispum	cis-acting regulatory element
	LpHsp90-5	Unnamed__4	CTCC	93	4	+	Petroselinum hortense
	LpHsp90-5	Unnamed__4	CTCC	99	4	+	Petroselinum hortense
	LpHsp90-5	Unnamed__4	CTCC	209	4	-	Petroselinum hortense
	LpHsp90-5	Unnamed__4	CTCC	215	4	-	Petroselinum hortense
	LpHsp90-5	Unnamed__4	CTCC	236	4	-	Petroselinum hortense
	LpHsp90-5	Unnamed__4	CTCC	278	4	+	Petroselinum hortense
	LpHsp90-5	Unnamed__4	CTCC	287	4	-	Petroselinum hortense
	LpHsp90-5	Unnamed__4	CTCC	302	4	-	Petroselinum hortense
	LpHsp90-5	Unnamed__4	CTCC	311	4	+	Petroselinum hortense
	LpHsp90-5	Unnamed__4	CTCC	386	4	-	Petroselinum hortense
	LpHsp90-5	Unnamed__4	CTCC	431	4	+	Petroselinum hortense
	LpHsp90-5	Unnamed__4	CTCC	500	4	+	Petroselinum hortense
	LpHsp90-5	Unnamed__4	CTCC	512	4	-	Petroselinum hortense
	LpHsp90-5	Unnamed__4	CTCC	521	4	-	Petroselinum hortense
	LpHsp90-5	Unnamed__4	CTCC	645	4	-	Petroselinum hortense
	LpHsp90-5	Unnamed__4	CTCC	663	4	+	Petroselinum hortense
	LpHsp90-5	Unnamed__4	CTCC	756	4	-	Petroselinum hortense
	LpHsp90-5	Unnamed__4	CTCC	759	4	-	Petroselinum hortense
	LpHsp90-5	Unnamed__4	CTCC	795	4	-	Petroselinum hortense
	LpHsp90-5	Unnamed__4	CTCC	846	4	-	Petroselinum hortense
	LpHsp90-5	Unnamed__4	CTCC	912	4	-	Petroselinum hortense
	LpHsp90-5	Unnamed__4	CTCC	960	4	-	Petroselinum hortense
	LpHsp90-5	Unnamed__4	CTCC	1023	4	-	Petroselinum hortense
	LpHsp90-5	Unnamed__4	CTCC	1035	4	-	Petroselinum hortense
	LpHsp90-5	Unnamed__4	CTCC	1038	4	-	Petroselinum hortense
	LpHsp90-5	Unnamed__4	CTCC	1047	4	+	Petroselinum hortense
	LpHsp90-5	Unnamed__4	CTCC	1077	4	-	Petroselinum hortense
	LpHsp90-5	Unnamed__4	CTCC	1110	4	-	Petroselinum hortense
	LpHsp90-5	Unnamed__4	CTCC	1122	4	-	Petroselinum hortense
	LpHsp90-5	Unnamed__4	CTCC	1242	4	-	Petroselinum hortense
	LpHsp90-5	Unnamed__4	CTCC	1254	4	-	Petroselinum hortense
	LpHsp90-5	Unnamed__4	CTCC	1311	4	+	Petroselinum hortense
	LpHsp90-5	Unnamed__4	CTCC	1317	4	-	Petroselinum hortense
	LpHsp90-5	Unnamed__4	CTCC	1410	4	-	Petroselinum hortense
	LpHsp90-5	Unnamed__4	CTCC	1440	4	+	Petroselinum hortense
	LpHsp90-5	Unnamed__4	CTCC	1504	4	+	Petroselinum hortense
	LpHsp90-5	Unnamed__4	CTCC	1515	4	+	Petroselinum hortense
	LpHsp90-5	Unnamed__4	CTCC	1572	4	-	Petroselinum hortense
	LpHsp90-5	Unnamed__4	CTCC	1623	4	-	Petroselinum hortense
	LpHsp90-5	Unnamed__4	CTCC	1641	4	-	Petroselinum hortense
	LpHsp90-5	Unnamed__4	CTCC	1719	4	-	Petroselinum hortense
	LpHsp90-5	Unnamed__4	CTCC	1755	4	-	Petroselinum hortense
	LpHsp90-5	Unnamed__4	CTCC	1776	4	-	Petroselinum hortense
	LpHsp90-5	Unnamed__4	CTCC	1782	4	-	Petroselinum hortense
	LpHsp90-5	Unnamed__4	CTCC	1806	4	-	Petroselinum hortense
	LpHsp90-5	Unnamed__4	CTCC	1884	4	+	Petroselinum hortense
	LpHsp90-5	Unnamed__4	CTCC	1902	4	+	Petroselinum hortense
	LpHsp90-5	Unnamed__4	CTCC	1950	4	-	Petroselinum hortense
	LpHsp90-5	Unnamed__4	CTCC	2022	4	-	Petroselinum hortense
	LpHsp90-5	Unnamed__4	CTCC	2049	4	-	Petroselinum hortense
	LpHsp90-5	Unnamed__4	CTCC	2052	4	-	Petroselinum hortense
	LpHsp90-5	Unnamed__4	CTCC	2056	4	+	Petroselinum hortense
	LpHsp90-5	Unnamed__4	CTCC	2139	4	+	Petroselinum hortense
	LpHsp90-5	Unnamed__4	CTCC	2157	4	-	Petroselinum hortense
	LpHsp90-5	Unnamed__4	CTCC	2232	4	-	Petroselinum hortense
	LpHsp90-5	Unnamed__4	CTCC	2235	4	-	Petroselinum hortense
	LpHsp90-5	Unnamed__4	CTCC	2259	4	-	Petroselinum hortense
	LpHsp90-5	Unnamed__4	CTCC	2262	4	-	Petroselinum hortense
	LpHsp90-5	Unnamed__4	CTCC	2265	4	-	Petroselinum hortense
	LpHsp90-5	Unnamed__4	CTCC	2277	4	-	Petroselinum hortense
	LpHsp90-5	Unnamed__4	CTCC	2289	4	-	Petroselinum hortense
	LpHsp90-5	Unnamed__4	CTCC	2292	4	-	Petroselinum hortense
	LpHsp90-5	Unnamed__4	CTCC	2312	4	-	Petroselinum hortense
	LpHsp90-5	Unnamed__16	GCTGCCCGTC	375	9	-	Zea mays
	LpHsp90-5	Unnamed__16	GCTGCCCGTC	1111	9	-	Zea mays
	LpHsp90-5	Unnamed__16	GCTGCCCGTC	1705	9	-	Zea mays
	LpHsp90-5	MYB	CAACCA	112	6	+	Arabidopsis thaliana
	LpHsp90-5	MYB	CAACCA	242	6	+	Arabidopsis thaliana
	LpHsp90-5	G-box	CACGTC	183	6	-	Zea mays	cis-acting regulatory element involved in light responsiveness
	LpHsp90-5	G-box	CACGTC	543	6	-	Zea mays	cis-acting regulatory element involved in light responsiveness
	LpHsp90-5	G-box	TACGTG	637	6	+	Arabidopsis thaliana	cis-acting regulatory element involved in light responsiveness
	LpHsp90-5	G-box	TACGTG	1207	6	+	Arabidopsis thaliana	cis-acting regulatory element involved in light responsiveness
	LpHsp90-5	G-box	CACGAC	2329	6	-	Zea mays	cis-acting regulatory element involved in light responsiveness
	LpHsp90-5	CAAT-box	CAAAT	49	5	+	Pisum sativum	common cis-acting element in promoter and enhancer regions
	LpHsp90-5	CAAT-box	CAAT	75	4	-	Nicotiana glutinosa
	LpHsp90-5	CAAT-box	CCAAT	81	5	+	Arabidopsis thaliana	common cis-acting element in promoter and enhancer regions
	LpHsp90-5	CAAT-box	CAAT	82	4	+	Nicotiana glutinosa
	LpHsp90-5	CAAT-box	CAAAT	116	5	+	Pisum sativum	common cis-acting element in promoter and enhancer regions
	LpHsp90-5	CAAT-box	CAAAT	121	5	+	Pisum sativum	common cis-acting element in promoter and enhancer regions
	LpHsp90-5	CAAT-box	CAAAT	2362	5	-	Pisum sativum	common cis-acting element in promoter and enhancer regions
	LpHsp90-5	CAAT-box	CAAAT	2452	5	+	Pisum sativum	common cis-acting element in promoter and enhancer regions
	LpHsp90-5	CAAT-box	CAAT	2469	4	-	Nicotiana glutinosa
	LpHsp90-5	WRE3	CCACCT	599	6	-	Pisum sativum
	LpHsp90-5	WRE3	CCACCT	914	6	-	Pisum sativum
	LpHsp90-5	WRE3	CCACCT	1083	6	+	Pisum sativum
	LpHsp90-5	TCA	TCATCTTCAT	1183	9	-	Pisum sativum
	LpHsp90-5		motif_sequence	42	4	+	organism	short_function
	LpHsp90-5		motif_sequence	91	4	+	organism	short_function
	LpHsp90-5		motif_sequence	188	4	-	organism	short_function
	LpHsp90-5		motif_sequence	236	4	-	organism	short_function
	LpHsp90-5		motif_sequence	287	4	-	organism	short_function
	LpHsp90-5		motif_sequence	291	4	+	organism	short_function
	LpHsp90-5		motif_sequence	309	4	+	organism	short_function
	LpHsp90-5		motif_sequence	390	4	+	organism	short_function
	LpHsp90-5		motif_sequence	429	4	+	organism	short_function
	LpHsp90-5		motif_sequence	724	4	+	organism	short_function
	LpHsp90-5		motif_sequence	814	4	+	organism	short_function
	LpHsp90-5		motif_sequence	846	4	-	organism	short_function
	LpHsp90-5		motif_sequence	981	4	-	organism	short_function
	LpHsp90-5		motif_sequence	1023	4	-	organism	short_function
	LpHsp90-5		motif_sequence	1138	4	+	organism	short_function
	LpHsp90-5		motif_sequence	1168	4	+	organism	short_function
	LpHsp90-5		motif_sequence	1185	4	-	organism	short_function
	LpHsp90-5		motif_sequence	1204	4	+	organism	short_function
	LpHsp90-5		motif_sequence	1309	4	+	organism	short_function
	LpHsp90-5		motif_sequence	1384	4	+	organism	short_function
	LpHsp90-5		motif_sequence	1584	4	-	organism	short_function
	LpHsp90-5		motif_sequence	1588	4	+	organism	short_function
	LpHsp90-5		motif_sequence	1672	4	+	organism	short_function
	LpHsp90-5		motif_sequence	1786	4	-	organism	short_function
	LpHsp90-5		motif_sequence	1831	4	+	organism	short_function
	LpHsp90-5		motif_sequence	1848	4	-	organism	short_function
	LpHsp90-5		motif_sequence	2002	4	+	organism	short_function
	LpHsp90-5		motif_sequence	2022	4	-	organism	short_function
	LpHsp90-5		motif_sequence	2116	4	+	organism	short_function
	LpHsp90-5		motif_sequence	2208	4	-	organism	short_function
	LpHsp90-5		motif_sequence	2277	4	-	organism	short_function
	LpHsp90-5		motif_sequence	2316	4	-	organism	short_function
	LpHsp90-5		motif_sequence	2446	4	+	organism	short_function
	LpHsp90-5	Myb	CAACTG	1233	6	+	Arabidopsis thaliana
	LpHsp90-5	DRE1	ACCGAGA	838	7	+	Zea mays
	LpHsp90-5	DRE1	ACCGAGA	1103	7	-	Zea mays
	LpHsp90-5	CTAG-motif	ACTAGCAGAA	989	9	+	Avena sativa
	LpHsp90-5	CTAG-motif	ACTAGCAGAA	1472	9	+	Avena sativa
	LpHsp90-5	CCGTCC motif	CCGTCC	1937	6	-	Nicotiana tabacum
	LpHsp90-5	TGACG-motif	TGACG	319	5	-	Hordeum vulgare	cis-acting regulatory element involved in the MeJA-responsiveness
	LpHsp90-5	TGACG-motif	TGACG	719	5	+	Hordeum vulgare	cis-acting regulatory element involved in the MeJA-responsiveness
	LpHsp90-5	TGACG-motif	TGACG	780	5	-	Hordeum vulgare	cis-acting regulatory element involved in the MeJA-responsiveness
	LpHsp90-5	TGACG-motif	TGACG	1269	5	-	Hordeum vulgare	cis-acting regulatory element involved in the MeJA-responsiveness
	LpHsp90-5	TGACG-motif	TGACG	1557	5	-	Hordeum vulgare	cis-acting regulatory element involved in the MeJA-responsiveness
	LpHsp90-5	TGACG-motif	TGACG	2106	5	-	Hordeum vulgare	cis-acting regulatory element involved in the MeJA-responsiveness
	LpHsp90-5	TGACG-motif	TGACG	2336	5	-	Hordeum vulgare	cis-acting regulatory element involved in the MeJA-responsiveness
	LpHsp90-5	TCCC-motif	TCTCCCT	1315	7	-	Spinacia oleracea	part of a light responsive element
	LpHsp90-5	CAT-box	GCCACT	1256	6	-	Arabidopsis thaliana	cis-acting regulatory element related to meristem expression
	LpHsp90-5	TATA-box	ATATAA	14	6	+	Brassica oleracea	core promoter element around -30 of transcription start
	LpHsp90-5	TATA-box	TATA	15	4	+	Arabidopsis thaliana	core promoter element around -30 of transcription start
	LpHsp90-5	GT1-motif	GTGTGTGAA	2416	9	+	Solanum tuberosum	light responsive element
	LpHsp90-5	CGTCA-motif	CGTCA	319	5	+	Hordeum vulgare	cis-acting regulatory element involved in the MeJA-responsiveness
	LpHsp90-5	CGTCA-motif	CGTCA	719	5	-	Hordeum vulgare	cis-acting regulatory element involved in the MeJA-responsiveness
	LpHsp90-5	CGTCA-motif	CGTCA	780	5	+	Hordeum vulgare	cis-acting regulatory element involved in the MeJA-responsiveness
	LpHsp90-5	CGTCA-motif	CGTCA	1269	5	+	Hordeum vulgare	cis-acting regulatory element involved in the MeJA-responsiveness
	LpHsp90-5	CGTCA-motif	CGTCA	1557	5	+	Hordeum vulgare	cis-acting regulatory element involved in the MeJA-responsiveness
	LpHsp90-5	CGTCA-motif	CGTCA	2106	5	+	Hordeum vulgare	cis-acting regulatory element involved in the MeJA-responsiveness
	LpHsp90-5	CGTCA-motif	CGTCA	2336	5	+	Hordeum vulgare	cis-acting regulatory element involved in the MeJA-responsiveness
	LpHsp90-5	ABRE	CGTACGTGCA	181	9	+	Hordeum vulgare	cis-acting element involved in the abscisic acid responsiveness
	LpHsp90-5	ABRE	ACGTG	184	5	+	Arabidopsis thaliana	cis-acting element involved in the abscisic acid responsiveness
	LpHsp90-5	ABRE	ACGTG	544	5	+	Arabidopsis thaliana	cis-acting element involved in the abscisic acid responsiveness
	LpHsp90-5	ABRE	ACGTG	638	5	+	Arabidopsis thaliana	cis-acting element involved in the abscisic acid responsiveness
	LpHsp90-5	ABRE	ACGTG	1208	5	+	Arabidopsis thaliana	cis-acting element involved in the abscisic acid responsiveness
	LpHsp90-5	ABRE	AACCCGG	2141	7	-	Arabidopsis thaliana	cis-acting element involved in the abscisic acid responsiveness
	LpHsp90-5	MBS	CAACTG	1233	6	+	Arabidopsis thaliana	MYB binding site involved in drought-inducibility
	LpHsp90-5	GC-motif	CCCCCG	3	6	+	Zea mays	enhancer-like element involved in anoxic specific inducibility
	LpHsp90-5	GC-motif	CCCCCG	656	6	-	Zea mays	enhancer-like element involved in anoxic specific inducibility
	LpHsp90-5	GC-motif	CGGCGCCCT	2267	9	-	Oryza sativa	?
	LpHsp90-5	DRE core	GCCGAC	570	6	-	Arabidopsis thaliana
	LpHsp90-5	DRE core	GCCGAC	886	6	+	Arabidopsis thaliana
	LpHsp90-5	DRE core	GCCGAC	1495	6	+	Arabidopsis thaliana
	LpHsp90-5	DRE core	GCCGAC	2242	6	+	Arabidopsis thaliana
	LpHsp90-5	O2-site	GATGATGTGG	2215	9	+	Zea mays	cis-acting regulatory element involved in zein metabolism regulation
	LpHsp90-5	W box	TTGACC	2094	6	-	Arabidopsis thaliana
	LpHsp90-5	C-box	ACGAGCACCGCC	1131	11	-	Hordeum vulgare	cis-acting regulatory element involved in light responsiveness
	LpHsp90-5	CCGTCC-box	CCGTCC	1937	6	-	Petroselinum hortense
	LpHsp90-5	CARE	CAACTCCC	96	8	+	Oryza sativa
	LpHsp90-6	ABRE	ACGTG	1930	5	+	Arabidopsis thaliana	cis-acting element involved in the abscisic acid responsiveness
	LpHsp90-6	ABRE	ACGTG	2260	5	+	Arabidopsis thaliana	cis-acting element involved in the abscisic acid responsiveness
	LpHsp90-6	TCCC-motif	TCTCCCT	1228	7	-	Spinacia oleracea	part of a light responsive element
	LpHsp90-6	TATA-box	TATA	688	4	+	Arabidopsis thaliana	core promoter element around -30 of transcription start
	LpHsp90-6	TATA-box	TATA	1740	4	-	Arabidopsis thaliana	core promoter element around -30 of transcription start
	LpHsp90-6	TATA-box	TACAAAA	2695	7	-	Oryza sativa	core promoter element around -30 of transcription start
	LpHsp90-6	TATA-box	TATA	3029	4	-	Arabidopsis thaliana	core promoter element around -30 of transcription start
	LpHsp90-6	circadian	CAAAGATATC	1770	9	-	Lycopersicon esculentum	cis-acting regulatory element involved in circadian control
	LpHsp90-6	CGTCA-motif	CGTCA	2002	5	-	Hordeum vulgare	cis-acting regulatory element involved in the MeJA-responsiveness
	LpHsp90-6	CGTCA-motif	CGTCA	3321	5	+	Hordeum vulgare	cis-acting regulatory element involved in the MeJA-responsiveness
	LpHsp90-6	P-box	CCTTTTG	1764	7	-	Oryza sativa	gibberellin-responsive element
	LpHsp90-6	P-box	CCTTTTG	2693	7	+	Oryza sativa	gibberellin-responsive element
	LpHsp90-6	P-box	CCTTTTG	3302	7	+	Oryza sativa	gibberellin-responsive element
	LpHsp90-6	CCGTCC motif	CCGTCC	226	6	+	Nicotiana tabacum
	LpHsp90-6	TGACG-motif	TGACG	2002	5	+	Hordeum vulgare	cis-acting regulatory element involved in the MeJA-responsiveness
	LpHsp90-6	TGACG-motif	TGACG	3321	5	-	Hordeum vulgare	cis-acting regulatory element involved in the MeJA-responsiveness
	LpHsp90-6	Myb-binding site	CAACAG	2401	6	-	Nicotiana tabacum
	LpHsp90-6	Myb-binding site	CAACAG	2534	6	-	Nicotiana tabacum
	LpHsp90-6	Myb-binding site	CAACAG	3015	6	+	Nicotiana tabacum
	LpHsp90-6	ARE	AAACCA	2579	6	-	Zea mays	cis-acting regulatory element essential for the anaerobic induction
	LpHsp90-6	TC-rich repeats	ATTCTCTAAC	2725	9	-	Nicotiana tabacum	cis-acting element involved in defense and stress responsiveness
	LpHsp90-6	CCGTCC-box	CCGTCC	226	6	+	Petroselinum hortense
	LpHsp90-6	AuxRR-core	GGTCCAT	3166	7	-	Nicotiana tabacum	cis-acting regulatory element involved in auxin responsiveness
	LpHsp90-6	MYB-like sequence	TAACCA	1834	6	+	Arabidopsis thaliana
	LpHsp90-6	O2-site	GATGATGTGG	1275	9	-	Zea mays	cis-acting regulatory element involved in zein metabolism regulation
	LpHsp90-6	O2-site	GATGATGTGG	2213	9	-	Zea mays	cis-acting regulatory element involved in zein metabolism regulation
	LpHsp90-6	O2-site	GATGATGTGG	3215	9	+	Zea mays	cis-acting regulatory element involved in zein metabolism regulation
	LpHsp90-6	W box	TTGACC	161	6	-	Arabidopsis thaliana
	LpHsp90-6	GC-motif	CCCCCG	1263	6	+	Zea mays	enhancer-like element involved in anoxic specific inducibility
	LpHsp90-6	MBS	CAACTG	979	6	+	Arabidopsis thaliana	MYB binding site involved in drought-inducibility
	LpHsp90-6	G-Box	CACGTT	1929	6	-	Pisum sativum	cis-acting regulatory element involved in light responsiveness
	LpHsp90-6	Unnamed__4	CTCC	48	4	-	Petroselinum hortense
	LpHsp90-6	Unnamed__4	CTCC	58	4	-	Petroselinum hortense
	LpHsp90-6	Unnamed__4	CTCC	63	4	-	Petroselinum hortense
	LpHsp90-6	Unnamed__4	CTCC	98	4	+	Petroselinum hortense
	LpHsp90-6	Unnamed__4	CTCC	111	4	+	Petroselinum hortense
	LpHsp90-6	Unnamed__4	CTCC	120	4	+	Petroselinum hortense
	LpHsp90-6	Unnamed__4	CTCC	123	4	+	Petroselinum hortense
	LpHsp90-6	Unnamed__4	CTCC	135	4	+	Petroselinum hortense
	LpHsp90-6	Unnamed__4	CTCC	156	4	+	Petroselinum hortense
	LpHsp90-6	Unnamed__4	CTCC	173	4	-	Petroselinum hortense
	LpHsp90-6	Unnamed__4	CTCC	212	4	-	Petroselinum hortense
	LpHsp90-6	Unnamed__4	CTCC	251	4	+	Petroselinum hortense
	LpHsp90-6	Unnamed__4	CTCC	269	4	-	Petroselinum hortense
	LpHsp90-6	Unnamed__4	CTCC	398	4	-	Petroselinum hortense
	LpHsp90-6	Unnamed__4	CTCC	533	4	+	Petroselinum hortense
	LpHsp90-6	Unnamed__4	CTCC	639	4	-	Petroselinum hortense
	LpHsp90-6	Unnamed__4	CTCC	752	4	-	Petroselinum hortense
	LpHsp90-6	Unnamed__4	CTCC	785	4	-	Petroselinum hortense
	LpHsp90-6	Unnamed__4	CTCC	837	4	+	Petroselinum hortense
	LpHsp90-6	Unnamed__4	CTCC	854	4	-	Petroselinum hortense
	LpHsp90-6	Unnamed__4	CTCC	863	4	-	Petroselinum hortense
	LpHsp90-6	Unnamed__4	CTCC	941	4	-	Petroselinum hortense
	LpHsp90-6	Unnamed__4	CTCC	971	4	-	Petroselinum hortense
	LpHsp90-6	Unnamed__4	CTCC	1013	4	-	Petroselinum hortense
	LpHsp90-6	Unnamed__4	CTCC	1088	4	-	Petroselinum hortense
	LpHsp90-6	Unnamed__4	CTCC	1210	4	-	Petroselinum hortense
	LpHsp90-6	Unnamed__4	CTCC	1230	4	-	Petroselinum hortense
	LpHsp90-6	Unnamed__4	CTCC	1273	4	+	Petroselinum hortense
	LpHsp90-6	Unnamed__4	CTCC	1368	4	+	Petroselinum hortense
	LpHsp90-6	Unnamed__4	CTCC	1538	4	-	Petroselinum hortense
	LpHsp90-6	Unnamed__4	CTCC	1583	4	-	Petroselinum hortense
	LpHsp90-6	Unnamed__4	CTCC	1799	4	-	Petroselinum hortense
	LpHsp90-6	Unnamed__4	CTCC	1816	4	+	Petroselinum hortense
	LpHsp90-6	Unnamed__4	CTCC	1940	4	-	Petroselinum hortense
	LpHsp90-6	Unnamed__4	CTCC	1985	4	-	Petroselinum hortense
	LpHsp90-6	Unnamed__4	CTCC	2033	4	-	Petroselinum hortense
	LpHsp90-6	Unnamed__4	CTCC	2096	4	+	Petroselinum hortense
	LpHsp90-6	Unnamed__4	CTCC	2110	4	-	Petroselinum hortense
	LpHsp90-6	Unnamed__4	CTCC	2114	4	+	Petroselinum hortense
	LpHsp90-6	Unnamed__4	CTCC	2123	4	-	Petroselinum hortense
	LpHsp90-6	Unnamed__4	CTCC	2195	4	-	Petroselinum hortense
	LpHsp90-6	Unnamed__4	CTCC	2225	4	-	Petroselinum hortense
	LpHsp90-6	Unnamed__4	CTCC	2229	4	+	Petroselinum hortense
	LpHsp90-6	Unnamed__4	CTCC	2309	4	-	Petroselinum hortense
	LpHsp90-6	Unnamed__4	CTCC	2325	4	+	Petroselinum hortense
	LpHsp90-6	Unnamed__4	CTCC	2408	4	-	Petroselinum hortense
	LpHsp90-6	Unnamed__4	CTCC	2417	4	-	Petroselinum hortense
	LpHsp90-6	Unnamed__4	CTCC	2423	4	-	Petroselinum hortense
	LpHsp90-6	Unnamed__4	CTCC	2426	4	-	Petroselinum hortense
	LpHsp90-6	Unnamed__4	CTCC	2447	4	-	Petroselinum hortense
	LpHsp90-6	Unnamed__4	CTCC	2477	4	-	Petroselinum hortense
	LpHsp90-6	Unnamed__4	CTCC	2770	4	-	Petroselinum hortense
	LpHsp90-6	Unnamed__4	CTCC	2871	4	-	Petroselinum hortense
	LpHsp90-6	Unnamed__4	CTCC	2890	4	-	Petroselinum hortense
	LpHsp90-6	Unnamed__4	CTCC	3062	4	-	Petroselinum hortense
	LpHsp90-6	Unnamed__4	CTCC	3078	4	+	Petroselinum hortense
	LpHsp90-6	Unnamed__4	CTCC	3147	4	+	Petroselinum hortense
	LpHsp90-6	Unnamed__4	CTCC	3237	4	-	Petroselinum hortense
	LpHsp90-6	Unnamed__4	CTCC	3281	4	-	Petroselinum hortense
	LpHsp90-6	MYB	CAACCA	694	6	-	Arabidopsis thaliana
	LpHsp90-6	MYB	CAACCA	934	6	+	Arabidopsis thaliana
	LpHsp90-6	MYB	TAACCA	1834	6	+	Arabidopsis thaliana
	LpHsp90-6	MYB	CAACCA	2086	6	-	Arabidopsis thaliana
	LpHsp90-6	MYB	CAACAG	2401	6	-	Arabidopsis thaliana
	LpHsp90-6	MYB	CAACAG	2534	6	-	Arabidopsis thaliana
	LpHsp90-6	MYB	CAACAG	3015	6	+	Arabidopsis thaliana
	LpHsp90-6	as-1	TGACG	2002	5	+	Arabidopsis thaliana
	LpHsp90-6	as-1	TGACG	3321	5	-	Arabidopsis thaliana
	LpHsp90-6	MYB recognition site	CCGTTG	2675	6	+	Arabidopsis thaliana
	LpHsp90-6	I-box	TAGATAACC	1853	9	-	Pisum sativum	part of a light responsive element
	LpHsp90-6	TGA-element	AACGAC	3002	6	+	Brassica oleracea	auxin-responsive element
	LpHsp90-6	A-box	CCGTCC	226	6	+	Petroselinum crispum	cis-acting regulatory element
	LpHsp90-6	ATCT-motif	AATCTAATCC	428	9	-	Pisum sativum	part of a conserved DNA module involved in light responsiveness
	LpHsp90-6	TCA-element	TCAGAAGAGG	3323	9	+	Brassica oleracea	cis-acting element involved in salicylic acid responsiveness
	LpHsp90-6	STRE	AGGGG	546	5	+	Arabidopsis thaliana
	LpHsp90-6	STRE	AGGGG	2078	5	-	Arabidopsis thaliana
	LpHsp90-6	STRE	AGGGG	2809	5	-	Arabidopsis thaliana
	LpHsp90-6	CCAAT-box	CAACGG	2675	6	-	Hordeum vulgare	MYBHv1 binding site
	LpHsp90-6	Unnamed__1	CGTGG	813	5	+	Zea mays
	LpHsp90-6	Unnamed__1	CGTGG	2084	5	+	Zea mays
	LpHsp90-6	Unnamed__1	CGTGG	2178	5	+	Zea mays
	LpHsp90-6	Unnamed__1	CGTGG	2261	5	+	Zea mays
	LpHsp90-6	Unnamed__1	CGTGG	2818	5	+	Zea mays
	LpHsp90-6		motif_sequence	96	4	+	organism	short_function
	LpHsp90-6		motif_sequence	173	4	-	organism	short_function
	LpHsp90-6		motif_sequence	207	4	-	organism	short_function
	LpHsp90-6		motif_sequence	350	4	-	organism	short_function
	LpHsp90-6		motif_sequence	369	4	+	organism	short_function
	LpHsp90-6		motif_sequence	383	4	-	organism	short_function
	LpHsp90-6		motif_sequence	387	4	+	organism	short_function
	LpHsp90-6		motif_sequence	463	4	+	organism	short_function
	LpHsp90-6		motif_sequence	531	4	+	organism	short_function
	LpHsp90-6		motif_sequence	567	4	-	organism	short_function
	LpHsp90-6		motif_sequence	835	4	+	organism	short_function
	LpHsp90-6		motif_sequence	987	4	-	organism	short_function
	LpHsp90-6		motif_sequence	1020	4	-	organism	short_function
	LpHsp90-6		motif_sequence	1029	4	-	organism	short_function
	LpHsp90-6		motif_sequence	1038	4	-	organism	short_function
	LpHsp90-6		motif_sequence	1146	4	-	organism	short_function
	LpHsp90-6		motif_sequence	1230	4	-	organism	short_function
	LpHsp90-6		motif_sequence	1284	4	+	organism	short_function
	LpHsp90-6		motif_sequence	1336	4	-	organism	short_function
	LpHsp90-6		motif_sequence	1366	4	+	organism	short_function
	LpHsp90-6		motif_sequence	1527	4	-	organism	short_function
	LpHsp90-6		motif_sequence	1541	4	-	organism	short_function
	LpHsp90-6		motif_sequence	1596	4	-	organism	short_function
	LpHsp90-6		motif_sequence	1653	4	-	organism	short_function
	LpHsp90-6		motif_sequence	1814	4	+	organism	short_function
	LpHsp90-6		motif_sequence	1857	4	+	organism	short_function
	LpHsp90-6		motif_sequence	2051	4	-	organism	short_function
	LpHsp90-6		motif_sequence	2126	4	-	organism	short_function
	LpHsp90-6		motif_sequence	2195	4	-	organism	short_function
	LpHsp90-6		motif_sequence	2249	4	-	organism	short_function
	LpHsp90-6		motif_sequence	2309	4	-	organism	short_function
	LpHsp90-6		motif_sequence	2323	4	+	organism	short_function
	LpHsp90-6		motif_sequence	2355	4	+	organism	short_function
	LpHsp90-6		motif_sequence	2365	4	+	organism	short_function
	LpHsp90-6		motif_sequence	2372	4	-	organism	short_function
	LpHsp90-6		motif_sequence	2412	4	-	organism	short_function
	LpHsp90-6		motif_sequence	2439	4	-	organism	short_function
	LpHsp90-6		motif_sequence	2623	4	+	organism	short_function
	LpHsp90-6		motif_sequence	2921	4	-	organism	short_function
	LpHsp90-6		motif_sequence	3062	4	-	organism	short_function
	LpHsp90-6		motif_sequence	3182	4	-	organism	short_function
	LpHsp90-6		motif_sequence	3231	4	-	organism	short_function
	LpHsp90-6		motif_sequence	3326	4	-	organism	short_function
	LpHsp90-6	Myb	CAACTG	979	6	+	Arabidopsis thaliana
	LpHsp90-6	DRE1	ACCGAGA	819	7	+	Zea mays
	LpHsp90-6	MYC	CATTTG	772	6	+	Arabidopsis thaliana
	LpHsp90-6	MYC	CATGTG	1276	6	-	Arabidopsis thaliana
	LpHsp90-6	MRE	AACCTAA	436	7	-	Petroselinum crispum	MYB binding site involved in light responsiveness
	LpHsp90-6	CAAT-box	CAAT	164	4	+	Nicotiana glutinosa
	LpHsp90-6	CAAT-box	CCAAT	409	5	+	Arabidopsis thaliana	common cis-acting element in promoter and enhancer regions
	LpHsp90-6	CAAT-box	CAAT	410	4	+	Nicotiana glutinosa
	LpHsp90-6	CAAT-box	CAAT	594	4	-	Nicotiana glutinosa
	LpHsp90-6	CAAT-box	CAAT	650	4	+	Nicotiana glutinosa
	LpHsp90-6	CAAT-box	CCAAT	657	5	-	Arabidopsis thaliana	common cis-acting element in promoter and enhancer regions
	LpHsp90-6	CAAT-box	CAAT	728	4	+	Nicotiana glutinosa
	LpHsp90-6	CAAT-box	CAAT	741	4	+	Nicotiana glutinosa
	LpHsp90-6	CAAT-box	CAAAT	773	5	-	Pisum sativum	common cis-acting element in promoter and enhancer regions
	LpHsp90-6	CAAT-box	CAAT	911	4	+	Nicotiana glutinosa
	LpHsp90-6	CAAT-box	CAAT	1301	4	+	Nicotiana glutinosa
	LpHsp90-6	CAAT-box	CAAAT	1310	5	+	Pisum sativum	common cis-acting element in promoter and enhancer regions
	LpHsp90-6	CAAT-box	CAAAT	1358	5	-	Pisum sativum	common cis-acting element in promoter and enhancer regions
	LpHsp90-6	CAAT-box	CAAT	1401	4	-	Nicotiana glutinosa
	LpHsp90-6	CAAT-box	CAAT	1427	4	+	Nicotiana glutinosa
	LpHsp90-6	CAAT-box	CAAT	1579	4	+	Nicotiana glutinosa
	LpHsp90-6	CAAT-box	CAAAT	1628	5	+	Pisum sativum	common cis-acting element in promoter and enhancer regions
	LpHsp90-6	CAAT-box	CAAT	1633	4	+	Nicotiana glutinosa
	LpHsp90-6	CAAT-box	CAAT	1650	4	-	Nicotiana glutinosa
	LpHsp90-6	CAAT-box	CAAAT	1694	5	-	Pisum sativum	common cis-acting element in promoter and enhancer regions
	LpHsp90-6	CAAT-box	CAAT	2321	4	+	Nicotiana glutinosa
	LpHsp90-6	CAAT-box	CAAT	2621	4	+	Nicotiana glutinosa
	LpHsp90-6	CAAT-box	CAAT	2803	4	+	Nicotiana glutinosa
	LpHsp90-6	CAAT-box	CAAAT	2909	5	-	Pisum sativum	common cis-acting element in promoter and enhancer regions
	LpHsp90-6	CAAT-box	CAAT	3203	4	-	Nicotiana glutinosa
	LpHsp90-6	CAAT-box	CCAAT	3278	5	-	Arabidopsis thaliana	common cis-acting element in promoter and enhancer regions
	LpHsp90-6	WRE3	CCACCT	2419	6	-	Pisum sativum
	LpHsp90-6	WRE3	CCACCT	2434	6	-	Pisum sativum
	LpHsp90-6	GATA-motif	GATAGGG	543	7	+	Pisum sativum	part of a light responsive element
	LpHsp90-6	Unnamed__2	AACCTAACCT	433	9	-	Petroselinum hortense
	LpHsp90-6	Unnamed__2	CCCCGG	1009	6	+	Zea mays
	LpHsp90-6	G-box	CACGTC	2259	6	-	Zea mays	cis-acting regulatory element involved in light responsiveness
	LpHsp90-6	G-box	CACGAC	2816	6	-	Zea mays	cis-acting regulatory element involved in light responsiveness
	LpHsp90-7	AT~TATA-box	TATATA	1064	6	+	Arabidopsis thaliana
	LpHsp90-7	MYB-like sequence	TAACCA	2462	6	+	Arabidopsis thaliana
	LpHsp90-7	CCGTCC-box	CCGTCC	41	6	-	Petroselinum hortense
	LpHsp90-7	CCGTCC-box	CCGTCC	108	6	+	Petroselinum hortense
	LpHsp90-7	CARE	CAACTCAC	13	8	+	Oryza sativa
	LpHsp90-7	DRE core	GCCGAC	2669	6	+	Arabidopsis thaliana
	LpHsp90-7	MBS	CAACTG	1136	6	+	Arabidopsis thaliana	MYB binding site involved in drought-inducibility
	LpHsp90-7	circadian	CAAAGATATC	1410	9	+	Lycopersicon esculentum	cis-acting regulatory element involved in circadian control
	LpHsp90-7	CGTCA-motif	CGTCA	86	5	+	Hordeum vulgare	cis-acting regulatory element involved in the MeJA-responsiveness
	LpHsp90-7	CGTCA-motif	CGTCA	2498	5	-	Hordeum vulgare	cis-acting regulatory element involved in the MeJA-responsiveness
	LpHsp90-7	P-box	CCTTTTG	2784	7	+	Oryza sativa	gibberellin-responsive element
	LpHsp90-7	CAT-box	GCCACT	721	6	-	Arabidopsis thaliana	cis-acting regulatory element related to meristem expression
	LpHsp90-7	CAT-box	GCCACT	2847	6	+	Arabidopsis thaliana	cis-acting regulatory element related to meristem expression
	LpHsp90-7	GT1-motif	GGTTAAT	2242	7	-	Avena sativa	light responsive element
	LpHsp90-7	GT1-motif	GGTTAA	2243	6	-	Arabidopsis thaliana	light responsive element
	LpHsp90-7	TATA-box	TACAAAA	138	7	+	Oryza sativa	core promoter element around -30 of transcription start
	LpHsp90-7	TATA-box	ATATAT	1063	6	+	Brassica napus	core promoter element around -30 of transcription start
	LpHsp90-7	TATA-box	TATATA	1064	6	+	Arabidopsis thaliana	core promoter element around -30 of transcription start
	LpHsp90-7	TATA-box	TATA	1066	4	+	Arabidopsis thaliana	core promoter element around -30 of transcription start
	LpHsp90-7	TATA-box	TATA	1218	4	+	Arabidopsis thaliana	core promoter element around -30 of transcription start
	LpHsp90-7	TATA-box	TATAA	1423	5	-	Arabidopsis thaliana	core promoter element around -30 of transcription start
	LpHsp90-7	TATA-box	TATA	1424	4	+	Arabidopsis thaliana	core promoter element around -30 of transcription start
	LpHsp90-7	TATA-box	TACAAAA	1645	7	+	Oryza sativa	core promoter element around -30 of transcription start
	LpHsp90-7	TATA-box	ATATAA	1973	6	+	Brassica oleracea	core promoter element around -30 of transcription start
	LpHsp90-7	TATA-box	TATA	1974	4	-	Arabidopsis thaliana	core promoter element around -30 of transcription start
	LpHsp90-7	TATA-box	TATA	2362	4	-	Arabidopsis thaliana	core promoter element around -30 of transcription start
	LpHsp90-7	TATA-box	ATATAT	2398	6	-	Brassica napus	core promoter element around -30 of transcription start
	LpHsp90-7	TATA-box	TATA	2399	4	-	Arabidopsis thaliana	core promoter element around -30 of transcription start
	LpHsp90-7	ARE	AAACCA	50	6	+	Zea mays	cis-acting regulatory element essential for the anaerobic induction
	LpHsp90-7	ARE	AAACCA	1406	6	+	Zea mays	cis-acting regulatory element essential for the anaerobic induction
	LpHsp90-7	Myb-binding site	CAACAG	2321	6	-	Nicotiana tabacum
	LpHsp90-7	Myb-binding site	CAACAG	2959	6	-	Nicotiana tabacum
	LpHsp90-7	TGACG-motif	TGACG	86	5	-	Hordeum vulgare	cis-acting regulatory element involved in the MeJA-responsiveness
	LpHsp90-7	TGACG-motif	TGACG	2498	5	+	Hordeum vulgare	cis-acting regulatory element involved in the MeJA-responsiveness
	LpHsp90-7	TCT-motif	TCTTAC	1564	6	-	Arabidopsis thaliana	part of a light responsive element
	LpHsp90-7	CCGTCC motif	CCGTCC	41	6	-	Nicotiana tabacum
	LpHsp90-7	CCGTCC motif	CCGTCC	108	6	+	Nicotiana tabacum
	LpHsp90-7	CAAT-box	CAAAT	476	5	-	Pisum sativum	common cis-acting element in promoter and enhancer regions
	LpHsp90-7	CAAT-box	CCAAT	549	5	-	Arabidopsis thaliana	common cis-acting element in promoter and enhancer regions
	LpHsp90-7	CAAT-box	CCAAT	670	5	-	Arabidopsis thaliana	common cis-acting element in promoter and enhancer regions
	LpHsp90-7	CAAT-box	CAAT	710	4	+	Nicotiana glutinosa
	LpHsp90-7	CAAT-box	CAAT	712	4	-	Nicotiana glutinosa
	LpHsp90-7	CAAT-box	CAAT	777	4	+	Nicotiana glutinosa
	LpHsp90-7	CAAT-box	CCAAT	787	5	-	Arabidopsis thaliana	common cis-acting element in promoter and enhancer regions
	LpHsp90-7	CAAT-box	CAAT	942	4	-	Nicotiana glutinosa
	LpHsp90-7	CAAT-box	CAAT	1260	4	+	Nicotiana glutinosa
	LpHsp90-7	CAAT-box	CAAT	1284	4	+	Nicotiana glutinosa
	LpHsp90-7	CAAT-box	CAAAT	1511	5	+	Pisum sativum	common cis-acting element in promoter and enhancer regions
	LpHsp90-7	CAAT-box	CAAT	1527	4	+	Nicotiana glutinosa
	LpHsp90-7	CAAT-box	CAAT	1561	4	-	Nicotiana glutinosa
	LpHsp90-7	CAAT-box	CAAAT	1599	5	-	Pisum sativum	common cis-acting element in promoter and enhancer regions
	LpHsp90-7	CAAT-box	CAAT	1609	4	-	Nicotiana glutinosa
	LpHsp90-7	CAAT-box	CAAT	1693	4	-	Nicotiana glutinosa
	LpHsp90-7	CAAT-box	CAAT	1780	4	+	Nicotiana glutinosa
	LpHsp90-7	CAAT-box	CAAT	1814	4	+	Nicotiana glutinosa
	LpHsp90-7	CAAT-box	CAAT	1825	4	-	Nicotiana glutinosa
	LpHsp90-7	CAAT-box	CAAT	1891	4	-	Nicotiana glutinosa
	LpHsp90-7	CAAT-box	CAAT	1909	4	-	Nicotiana glutinosa
	LpHsp90-7	CAAT-box	CCAAT	1915	5	+	Arabidopsis thaliana	common cis-acting element in promoter and enhancer regions
	LpHsp90-7	CAAT-box	CAAT	1916	4	+	Nicotiana glutinosa
	LpHsp90-7	CAAT-box	CAAT	1918	4	-	Nicotiana glutinosa
	LpHsp90-7	CAAT-box	CCAAT	1995	5	-	Arabidopsis thaliana	common cis-acting element in promoter and enhancer regions
	LpHsp90-7	CAAT-box	CAAAT	2095	5	+	Pisum sativum	common cis-acting element in promoter and enhancer regions
	LpHsp90-7	CAAT-box	CCAAT	2257	5	+	Arabidopsis thaliana	common cis-acting element in promoter and enhancer regions
	LpHsp90-7	CAAT-box	CAAT	2258	4	+	Nicotiana glutinosa
	LpHsp90-7	CAAT-box	CAAT	2260	4	-	Nicotiana glutinosa
	LpHsp90-7	CAAT-box	CAAT	2331	4	-	Nicotiana glutinosa
	LpHsp90-7	CAAT-box	CAAT	2414	4	+	Nicotiana glutinosa
	LpHsp90-7	CAAT-box	CAAT	2416	4	-	Nicotiana glutinosa
	LpHsp90-7	CAAT-box	CAAT	2509	4	-	Nicotiana glutinosa
	LpHsp90-7	CAAT-box	CAAT	2552	4	-	Nicotiana glutinosa
	LpHsp90-7	CAAT-box	CAAT	2620	4	+	Nicotiana glutinosa
	LpHsp90-7	WRE3	CCACCT	340	6	-	Pisum sativum
	LpHsp90-7	WRE3	CCACCT	1334	6	-	Pisum sativum
	LpHsp90-7	WRE3	CCACCT	2081	6	-	Pisum sativum
	LpHsp90-7	MYC	CAATTG	710	6	+	Arabidopsis thaliana
	LpHsp90-7	MYC	CATTTG	1511	6	-	Arabidopsis thaliana
	LpHsp90-7	MYC	CATTTG	1598	6	+	Arabidopsis thaliana
	LpHsp90-7	MYC	CAATTG	1916	6	-	Arabidopsis thaliana
	LpHsp90-7	MYC	CATGTG	2123	6	+	Arabidopsis thaliana
	LpHsp90-7	MYC	CAATTG	2258	6	-	Arabidopsis thaliana
	LpHsp90-7	MYC	CAATTG	2414	6	-	Arabidopsis thaliana
	LpHsp90-7	TCA	TCATCTTCAT	2003	10	-	Pisum sativum
	LpHsp90-7		motif_sequence	90	4	+	organism	short_function
	LpHsp90-7		motif_sequence	163	4	+	organism	short_function
	LpHsp90-7		motif_sequence	178	4	+	organism	short_function
	LpHsp90-7		motif_sequence	183	4	+	organism	short_function
	LpHsp90-7		motif_sequence	210	4	+	organism	short_function
	LpHsp90-7		motif_sequence	493	4	+	organism	short_function
	LpHsp90-7		motif_sequence	495	4	-	organism	short_function
	LpHsp90-7		motif_sequence	829	4	-	organism	short_function
	LpHsp90-7		motif_sequence	922	4	-	organism	short_function
	LpHsp90-7		motif_sequence	1102	4	-	organism	short_function
	LpHsp90-7		motif_sequence	1111	4	-	organism	short_function
	LpHsp90-7		motif_sequence	1129	4	-	organism	short_function
	LpHsp90-7		motif_sequence	1389	4	-	organism	short_function
	LpHsp90-7		motif_sequence	1444	4	+	organism	short_function
	LpHsp90-7		motif_sequence	1539	4	-	organism	short_function
	LpHsp90-7		motif_sequence	1659	4	-	organism	short_function
	LpHsp90-7		motif_sequence	1788	4	-	organism	short_function
	LpHsp90-7		motif_sequence	2005	4	-	organism	short_function
	LpHsp90-7		motif_sequence	2013	4	-	organism	short_function
	LpHsp90-7		motif_sequence	2042	4	+	organism	short_function
	LpHsp90-7		motif_sequence	2115	4	+	organism	short_function
	LpHsp90-7		motif_sequence	2160	4	-	organism	short_function
	LpHsp90-7		motif_sequence	2303	4	-	organism	short_function
	LpHsp90-7		motif_sequence	2313	4	-	organism	short_function
	LpHsp90-7		motif_sequence	2546	4	-	organism	short_function
	LpHsp90-7		motif_sequence	2582	4	-	organism	short_function
	LpHsp90-7		motif_sequence	2726	4	-	organism	short_function
	LpHsp90-7		motif_sequence	2770	4	-	organism	short_function
	LpHsp90-7	Myb	CAACTG	1136	6	+	Arabidopsis thaliana
	LpHsp90-7	AAGAA-motif	gGTAAAGAAA	2017	9	+	Avena sativa
	LpHsp90-7	G-box	CACGAC	234	6	+	Zea mays	cis-acting regulatory element involved in light responsiveness
	LpHsp90-7	G-box	CACGAC	1320	6	+	Zea mays	cis-acting regulatory element involved in light responsiveness
	LpHsp90-7	G-box	tcCACGTGTCACT	2536	12	-	Glycine max	cis-acting regulatory element involved in light responsiveness
	LpHsp90-7	GATA-motif	AAGGATAAGG	156	9	-	Solanum tuberosum	part of a light responsive element
	LpHsp90-7	AE-box	AGAAACAA	2945	8	-	Arabidopsis thaliana	part of a module for light response
	LpHsp90-7	A-box	CCGTCC	41	6	-	Petroselinum crispum	cis-acting regulatory element
	LpHsp90-7	A-box	CCGTCC	108	6	+	Petroselinum crispum	cis-acting regulatory element
	LpHsp90-7	as-1	TGACG	86	5	-	Arabidopsis thaliana
	LpHsp90-7	as-1	TGACG	2498	5	+	Arabidopsis thaliana
	LpHsp90-7	I-box	gGATAAGGTG	154	9	-	Zea mays	part of a light responsive element
	LpHsp90-7	I-box	ccttatcct	156	9	+	Arabidopsis thaliana	part of a light responsive element
	LpHsp90-7	MYB	CAACCA	80	6	-	Arabidopsis thaliana
	LpHsp90-7	MYB	CAACCA	1686	6	-	Arabidopsis thaliana
	LpHsp90-7	MYB	CAACCA	2148	6	-	Arabidopsis thaliana
	LpHsp90-7	MYB	CAACAG	2321	6	-	Arabidopsis thaliana
	LpHsp90-7	MYB	TAACCA	2462	6	+	Arabidopsis thaliana
	LpHsp90-7	MYB	CAACCA	2823	6	-	Arabidopsis thaliana
	LpHsp90-7	MYB	CAACAG	2959	6	-	Arabidopsis thaliana
	LpHsp90-7	Unnamed__4	CTCC	92	4	+	Petroselinum hortense
	LpHsp90-7	Unnamed__4	CTCC	99	4	+	Petroselinum hortense
	LpHsp90-7	Unnamed__4	CTCC	165	4	+	Petroselinum hortense
	LpHsp90-7	Unnamed__4	CTCC	170	4	+	Petroselinum hortense
	LpHsp90-7	Unnamed__4	CTCC	175	4	+	Petroselinum hortense
	LpHsp90-7	Unnamed__4	CTCC	180	4	+	Petroselinum hortense
	LpHsp90-7	Unnamed__4	CTCC	185	4	+	Petroselinum hortense
	LpHsp90-7	Unnamed__4	CTCC	188	4	+	Petroselinum hortense
	LpHsp90-7	Unnamed__4	CTCC	212	4	+	Petroselinum hortense
	LpHsp90-7	Unnamed__4	CTCC	219	4	-	Petroselinum hortense
	LpHsp90-7	Unnamed__4	CTCC	288	4	+	Petroselinum hortense
	LpHsp90-7	Unnamed__4	CTCC	345	4	-	Petroselinum hortense
	LpHsp90-7	Unnamed__4	CTCC	353	4	-	Petroselinum hortense
	LpHsp90-7	Unnamed__4	CTCC	356	4	-	Petroselinum hortense
	LpHsp90-7	Unnamed__4	CTCC	402	4	-	Petroselinum hortense
	LpHsp90-7	Unnamed__4	CTCC	417	4	-	Petroselinum hortense
	LpHsp90-7	Unnamed__4	CTCC	420	4	-	Petroselinum hortense
	LpHsp90-7	Unnamed__4	CTCC	432	4	-	Petroselinum hortense
	LpHsp90-7	Unnamed__4	CTCC	435	4	-	Petroselinum hortense
	LpHsp90-7	Unnamed__4	CTCC	522	4	-	Petroselinum hortense
	LpHsp90-7	Unnamed__4	CTCC	729	4	+	Petroselinum hortense
	LpHsp90-7	Unnamed__4	CTCC	753	4	-	Petroselinum hortense
	LpHsp90-7	Unnamed__4	CTCC	1041	4	+	Petroselinum hortense
	LpHsp90-7	Unnamed__4	CTCC	1077	4	-	Petroselinum hortense
	LpHsp90-7	Unnamed__4	CTCC	1346	4	-	Petroselinum hortense
	LpHsp90-7	Unnamed__4	CTCC	1389	4	-	Petroselinum hortense
	LpHsp90-7	Unnamed__4	CTCC	1446	4	+	Petroselinum hortense
	LpHsp90-7	Unnamed__4	CTCC	1539	4	-	Petroselinum hortense
	LpHsp90-7	Unnamed__4	CTCC	1659	4	-	Petroselinum hortense
	LpHsp90-7	Unnamed__4	CTCC	1729	4	+	Petroselinum hortense
	LpHsp90-7	Unnamed__4	CTCC	1788	4	-	Petroselinum hortense
	LpHsp90-7	Unnamed__4	CTCC	1800	4	-	Petroselinum hortense
	LpHsp90-7	Unnamed__4	CTCC	1840	4	+	Petroselinum hortense
	LpHsp90-7	Unnamed__4	CTCC	1859	4	+	Petroselinum hortense
	LpHsp90-7	Unnamed__4	CTCC	2211	4	-	Petroselinum hortense
	LpHsp90-7	Unnamed__4	CTCC	2366	4	+	Petroselinum hortense
	LpHsp90-7	Unnamed__4	CTCC	2438	4	-	Petroselinum hortense
	LpHsp90-7	Unnamed__4	CTCC	2502	4	-	Petroselinum hortense
	LpHsp90-7	Unnamed__4	CTCC	2546	4	-	Petroselinum hortense
	LpHsp90-7	Unnamed__4	CTCC	2576	4	+	Petroselinum hortense
	LpHsp90-7	Unnamed__4	CTCC	2582	4	-	Petroselinum hortense
	LpHsp90-7	Unnamed__4	CTCC	2612	4	-	Petroselinum hortense
	LpHsp90-7	Unnamed__4	CTCC	2695	4	-	Petroselinum hortense
	LpHsp90-7	Unnamed__4	CTCC	2711	4	-	Petroselinum hortense
	LpHsp90-7	Unnamed__4	CTCC	2726	4	-	Petroselinum hortense
	LpHsp90-7	Unnamed__4	CTCC	2759	4	+	Petroselinum hortense
	LpHsp90-7	Unnamed__4	CTCC	2770	4	-	Petroselinum hortense
	LpHsp90-7	Unnamed__4	CTCC	2782	4	+	Petroselinum hortense
	LpHsp90-7	Unnamed__4	CTCC	2927	4	+	Petroselinum hortense
	LpHsp90-7	Unnamed__1	CGTGG	233	5	-	Zea mays
	LpHsp90-7	Unnamed__1	CGTGG	952	5	+	Zea mays
	LpHsp90-7	Unnamed__1	CGTGG	2543	5	+	Zea mays
	LpHsp90-7	Sp1	GGGCGG	112	6	-	Oryza sativa	light responsive element
	LpHsp90-7	Sp1	GGGCGG	116	6	-	Oryza sativa	light responsive element
	LpHsp90-7	Sp1	GGGCGG	290	6	-	Oryza sativa	light responsive element
	LpHsp90-7	Sp1	GGGCGG	314	6	+	Oryza sativa	light responsive element
	LpHsp90-7	Sp1	GGGCGG	332	6	+	Oryza sativa	light responsive element
	LpHsp90-7	STRE	AGGGG	154	5	-	Arabidopsis thaliana
	LpHsp90-7	STRE	AGGGG	361	5	+	Arabidopsis thaliana
	LpHsp90-7	STRE	AGGGG	1522	5	-	Arabidopsis thaliana
	LpHsp90-7	STRE	AGGGG	2221	5	+	Arabidopsis thaliana
	LpHsp90-7	STRE	AGGGG	2756	5	-	Arabidopsis thaliana
	LpHsp90-7	STRE	AGGGG	2930	5	-	Arabidopsis thaliana
	LpHsp90-8	AT1-motif	AATTATTTTTTATT	3000	13	+	Solanum tuberosum	part of a light responsive module
	LpHsp90-8	MBS	CAACTG	1136	6	+	Arabidopsis thaliana	MYB binding site involved in drought-inducibility
	LpHsp90-8	W box	TTGACC	3300	6	-	Arabidopsis thaliana
	LpHsp90-8	MYB-like sequence	TAACCA	2462	6	+	Arabidopsis thaliana
	LpHsp90-8	AT~TATA-box	TATATA	1064	6	+	Arabidopsis thaliana
	LpHsp90-8	CAG-motif	GAAAGGCAGAC	2829	10	-	Arabidopsis thaliana	part of a light response element
	LpHsp90-8	CCGTCC-box	CCGTCC	41	6	-	Petroselinum hortense
	LpHsp90-8	CCGTCC-box	CCGTCC	108	6	+	Petroselinum hortense
	LpHsp90-8	CARE	CAACTCAC	13	8	+	Oryza sativa
	LpHsp90-8	TC-rich repeats	ATTCTCTAAC	2622	9	-	Nicotiana tabacum	cis-acting element involved in defense and stress responsiveness
	LpHsp90-8	ARE	AAACCA	50	6	+	Zea mays	cis-acting regulatory element essential for the anaerobic induction
	LpHsp90-8	ARE	AAACCA	1406	6	+	Zea mays	cis-acting regulatory element essential for the anaerobic induction
	LpHsp90-8	ARE	AAACCA	2633	6	-	Zea mays	cis-acting regulatory element essential for the anaerobic induction
	LpHsp90-8	ARE	AAACCA	2913	6	+	Zea mays	cis-acting regulatory element essential for the anaerobic induction
	LpHsp90-8	Myb-binding site	CAACAG	2321	6	-	Nicotiana tabacum
	LpHsp90-8	Myb-binding site	CAACAG	2662	6	-	Nicotiana tabacum
	LpHsp90-8	TGACG-motif	TGACG	86	5	-	Hordeum vulgare	cis-acting regulatory element involved in the MeJA-responsiveness
	LpHsp90-8	TGACG-motif	TGACG	2498	5	+	Hordeum vulgare	cis-acting regulatory element involved in the MeJA-responsiveness
	LpHsp90-8	TGACG-motif	TGACG	2904	5	-	Hordeum vulgare	cis-acting regulatory element involved in the MeJA-responsiveness
	LpHsp90-8	TCT-motif	TCTTAC	1564	6	-	Arabidopsis thaliana	part of a light responsive element
	LpHsp90-8	CCGTCC motif	CCGTCC	41	6	-	Nicotiana tabacum
	LpHsp90-8	CCGTCC motif	CCGTCC	108	6	+	Nicotiana tabacum
	LpHsp90-8	circadian	CAAAGATATC	1410	9	+	Lycopersicon esculentum	cis-acting regulatory element involved in circadian control
	LpHsp90-8	CGTCA-motif	CGTCA	86	5	+	Hordeum vulgare	cis-acting regulatory element involved in the MeJA-responsiveness
	LpHsp90-8	CGTCA-motif	CGTCA	2498	5	-	Hordeum vulgare	cis-acting regulatory element involved in the MeJA-responsiveness
	LpHsp90-8	CGTCA-motif	CGTCA	2904	5	+	Hordeum vulgare	cis-acting regulatory element involved in the MeJA-responsiveness
	LpHsp90-8	CAT-box	GCCACT	721	6	-	Arabidopsis thaliana	cis-acting regulatory element related to meristem expression
	LpHsp90-8	CAT-box	GCCACT	2701	6	+	Arabidopsis thaliana	cis-acting regulatory element related to meristem expression
	LpHsp90-8	GT1-motif	GGTTAAT	2242	7	-	Avena sativa	light responsive element
	LpHsp90-8	GT1-motif	GGTTAA	2243	6	-	Arabidopsis thaliana	light responsive element
	LpHsp90-8	TATA-box	TACAAAA	138	7	+	Oryza sativa	core promoter element around -30 of transcription start
	LpHsp90-8	TATA-box	ATATAT	1063	6	+	Brassica napus	core promoter element around -30 of transcription start
	LpHsp90-8	TATA-box	TATATA	1064	6	+	Arabidopsis thaliana	core promoter element around -30 of transcription start
	LpHsp90-8	TATA-box	TATA	1066	4	+	Arabidopsis thaliana	core promoter element around -30 of transcription start
	LpHsp90-8	TATA-box	TATA	1218	4	+	Arabidopsis thaliana	core promoter element around -30 of transcription start
	LpHsp90-8	TATA-box	TATAA	1423	5	-	Arabidopsis thaliana	core promoter element around -30 of transcription start
	LpHsp90-8	TATA-box	TATA	1424	4	+	Arabidopsis thaliana	core promoter element around -30 of transcription start
	LpHsp90-8	TATA-box	TACAAAA	1645	7	+	Oryza sativa	core promoter element around -30 of transcription start
	LpHsp90-8	TATA-box	ATATAA	1973	6	+	Brassica oleracea	core promoter element around -30 of transcription start
	LpHsp90-8	TATA-box	TATA	1974	4	-	Arabidopsis thaliana	core promoter element around -30 of transcription start
	LpHsp90-8	TATA-box	TATA	2362	4	-	Arabidopsis thaliana	core promoter element around -30 of transcription start
	LpHsp90-8	TATA-box	ATATAT	2398	6	-	Brassica napus	core promoter element around -30 of transcription start
	LpHsp90-8	TATA-box	TATA	2399	4	-	Arabidopsis thaliana	core promoter element around -30 of transcription start
	LpHsp90-8	TATA-box	TACAAAA	2679	7	-	Oryza sativa	core promoter element around -30 of transcription start
	LpHsp90-8	TATA-box	ATATAA	2742	6	+	Brassica oleracea	core promoter element around -30 of transcription start
	LpHsp90-8	TATA-box	TATA	2743	4	-	Arabidopsis thaliana	core promoter element around -30 of transcription start
	LpHsp90-8	TATA-box	TACAAAA	3207	7	+	Oryza sativa	core promoter element around -30 of transcription start
	LpHsp90-8	TATA-box	ATATAT	3239	6	-	Brassica napus	core promoter element around -30 of transcription start
	LpHsp90-8	TATA-box	TATA	3240	4	-	Arabidopsis thaliana	core promoter element around -30 of transcription start
	LpHsp90-8	TATA-box	TACAAAA	3259	7	+	Oryza sativa	core promoter element around -30 of transcription start
	LpHsp90-8	TATA-box	TATA	3336	4	-	Arabidopsis thaliana	core promoter element around -30 of transcription start
	LpHsp90-8	TATA-box	TATA	3366	4	-	Arabidopsis thaliana	core promoter element around -30 of transcription start
	LpHsp90-8	Unnamed__2	CCCCGG	2605	6	-	Zea mays
	LpHsp90-8	G-box	CACGAC	234	6	+	Zea mays	cis-acting regulatory element involved in light responsiveness
	LpHsp90-8	G-box	CACGAC	1320	6	+	Zea mays	cis-acting regulatory element involved in light responsiveness
	LpHsp90-8	G-box	tcCACGTGTCACT	2536	12	-	Glycine max	cis-acting regulatory element involved in light responsiveness
	LpHsp90-8	GATA-motif	AAGGATAAGG	156	9	-	Solanum tuberosum	part of a light responsive element
	LpHsp90-8	CAAT-box	CAAAT	476	5	-	Pisum sativum	common cis-acting element in promoter and enhancer regions
	LpHsp90-8	CAAT-box	CCAAT	549	5	-	Arabidopsis thaliana	common cis-acting element in promoter and enhancer regions
	LpHsp90-8	CAAT-box	CCAAT	670	5	-	Arabidopsis thaliana	common cis-acting element in promoter and enhancer regions
	LpHsp90-8	CAAT-box	CAAT	710	4	+	Nicotiana glutinosa
	LpHsp90-8	CAAT-box	CAAT	712	4	-	Nicotiana glutinosa
	LpHsp90-8	CAAT-box	CAAT	777	4	+	Nicotiana glutinosa
	LpHsp90-8	CAAT-box	CCAAT	787	5	-	Arabidopsis thaliana	common cis-acting element in promoter and enhancer regions
	LpHsp90-8	CAAT-box	CAAT	942	4	-	Nicotiana glutinosa
	LpHsp90-8	CAAT-box	CAAT	1260	4	+	Nicotiana glutinosa
	LpHsp90-8	CAAT-box	CAAT	1284	4	+	Nicotiana glutinosa
	LpHsp90-8	CAAT-box	CAAAT	1511	5	+	Pisum sativum	common cis-acting element in promoter and enhancer regions
	LpHsp90-8	CAAT-box	CAAT	1527	4	+	Nicotiana glutinosa
	LpHsp90-8	CAAT-box	CAAT	1561	4	-	Nicotiana glutinosa
	LpHsp90-8	CAAT-box	CAAAT	1599	5	-	Pisum sativum	common cis-acting element in promoter and enhancer regions
	LpHsp90-8	CAAT-box	CAAT	1609	4	-	Nicotiana glutinosa
	LpHsp90-8	CAAT-box	CAAT	1693	4	-	Nicotiana glutinosa
	LpHsp90-8	CAAT-box	CAAT	1780	4	+	Nicotiana glutinosa
	LpHsp90-8	CAAT-box	CAAT	1814	4	+	Nicotiana glutinosa
	LpHsp90-8	CAAT-box	CAAT	1825	4	-	Nicotiana glutinosa
	LpHsp90-8	CAAT-box	CAAT	1891	4	-	Nicotiana glutinosa
	LpHsp90-8	CAAT-box	CAAT	1909	4	-	Nicotiana glutinosa
	LpHsp90-8	CAAT-box	CCAAT	1915	5	+	Arabidopsis thaliana	common cis-acting element in promoter and enhancer regions
	LpHsp90-8	CAAT-box	CAAT	1916	4	+	Nicotiana glutinosa
	LpHsp90-8	CAAT-box	CAAT	1918	4	-	Nicotiana glutinosa
	LpHsp90-8	CAAT-box	CCAAT	1995	5	-	Arabidopsis thaliana	common cis-acting element in promoter and enhancer regions
	LpHsp90-8	CAAT-box	CAAAT	2095	5	+	Pisum sativum	common cis-acting element in promoter and enhancer regions
	LpHsp90-8	CAAT-box	CCAAT	2257	5	+	Arabidopsis thaliana	common cis-acting element in promoter and enhancer regions
	LpHsp90-8	CAAT-box	CAAT	2258	4	+	Nicotiana glutinosa
	LpHsp90-8	CAAT-box	CAAT	2260	4	-	Nicotiana glutinosa
	LpHsp90-8	CAAT-box	CAAT	2331	4	-	Nicotiana glutinosa
	LpHsp90-8	CAAT-box	CAAT	2414	4	+	Nicotiana glutinosa
	LpHsp90-8	CAAT-box	CAAT	2416	4	-	Nicotiana glutinosa
	LpHsp90-8	CAAT-box	CAAT	2509	4	-	Nicotiana glutinosa
	LpHsp90-8	CAAT-box	CAAT	2552	4	-	Nicotiana glutinosa
	LpHsp90-8	CAAT-box	CAAT	2592	4	+	Nicotiana glutinosa
	LpHsp90-8	CAAT-box	CCAAT	2712	5	-	Arabidopsis thaliana	common cis-acting element in promoter and enhancer regions
	LpHsp90-8	CAAT-box	CAAT	2752	4	-	Nicotiana glutinosa
	LpHsp90-8	CAAT-box	CAAAT	2894	5	+	Pisum sativum	common cis-acting element in promoter and enhancer regions
	LpHsp90-8	CAAT-box	CAAAT	2948	5	-	Pisum sativum	common cis-acting element in promoter and enhancer regions
	LpHsp90-8	CAAT-box	CAAT	3027	4	-	Nicotiana glutinosa
	LpHsp90-8	CAAT-box	CAAT	3215	4	+	Nicotiana glutinosa
	LpHsp90-8	CAAT-box	CAAAT	3272	5	-	Pisum sativum	common cis-acting element in promoter and enhancer regions
	LpHsp90-8	WRE3	CCACCT	340	6	-	Pisum sativum
	LpHsp90-8	WRE3	CCACCT	1334	6	-	Pisum sativum
	LpHsp90-8	WRE3	CCACCT	2081	6	-	Pisum sativum
	LpHsp90-8	MYC	CAATTG	710	6	+	Arabidopsis thaliana
	LpHsp90-8	MYC	CATTTG	1511	6	-	Arabidopsis thaliana
	LpHsp90-8	MYC	CATTTG	1598	6	+	Arabidopsis thaliana
	LpHsp90-8	MYC	CAATTG	1916	6	-	Arabidopsis thaliana
	LpHsp90-8	MYC	CATGTG	2123	6	+	Arabidopsis thaliana
	LpHsp90-8	MYC	CAATTG	2258	6	-	Arabidopsis thaliana
	LpHsp90-8	MYC	CAATTG	2414	6	-	Arabidopsis thaliana
	LpHsp90-8	MYC	CATGTG	2884	6	+	Arabidopsis thaliana
	LpHsp90-8	TCA	TCATCTTCAT	2003	10	-	Pisum sativum
	LpHsp90-8	Myb	CAACTG	1136	6	+	Arabidopsis thaliana
	LpHsp90-8	Myb	TAACTG	2817	6	-	Arabidopsis thaliana
	LpHsp90-8	AAGAA-motif	gGTAAAGAAA	2017	9	+	Avena sativa
	LpHsp90-8		motif_sequence	90	4	+	organism	short_function
	LpHsp90-8		motif_sequence	163	4	+	organism	short_function
	LpHsp90-8		motif_sequence	178	4	+	organism	short_function
	LpHsp90-8		motif_sequence	183	4	+	organism	short_function
	LpHsp90-8		motif_sequence	210	4	+	organism	short_function
	LpHsp90-8		motif_sequence	493	4	+	organism	short_function
	LpHsp90-8		motif_sequence	495	4	-	organism	short_function
	LpHsp90-8		motif_sequence	829	4	-	organism	short_function
	LpHsp90-8		motif_sequence	922	4	-	organism	short_function
	LpHsp90-8		motif_sequence	1102	4	-	organism	short_function
	LpHsp90-8		motif_sequence	1111	4	-	organism	short_function
	LpHsp90-8		motif_sequence	1129	4	-	organism	short_function
	LpHsp90-8		motif_sequence	1389	4	-	organism	short_function
	LpHsp90-8		motif_sequence	1444	4	+	organism	short_function
	LpHsp90-8		motif_sequence	1539	4	-	organism	short_function
	LpHsp90-8		motif_sequence	1659	4	-	organism	short_function
	LpHsp90-8		motif_sequence	1788	4	-	organism	short_function
	LpHsp90-8		motif_sequence	2005	4	-	organism	short_function
	LpHsp90-8		motif_sequence	2013	4	-	organism	short_function
	LpHsp90-8		motif_sequence	2042	4	+	organism	short_function
	LpHsp90-8		motif_sequence	2115	4	+	organism	short_function
	LpHsp90-8		motif_sequence	2160	4	-	organism	short_function
	LpHsp90-8		motif_sequence	2303	4	-	organism	short_function
	LpHsp90-8		motif_sequence	2313	4	-	organism	short_function
	LpHsp90-8		motif_sequence	2546	4	-	organism	short_function
	LpHsp90-8		motif_sequence	2628	4	-	organism	short_function
	LpHsp90-8		motif_sequence	2775	4	+	organism	short_function
	LpHsp90-8		motif_sequence	2868	4	-	organism	short_function
	LpHsp90-8		motif_sequence	2973	4	+	organism	short_function
	LpHsp90-8		motif_sequence	3031	4	+	organism	short_function
	LpHsp90-8		motif_sequence	3419	4	+	organism	short_function
	LpHsp90-8	Unnamed__1	CGTGG	233	5	-	Zea mays
	LpHsp90-8	Unnamed__1	CGTGG	952	5	+	Zea mays
	LpHsp90-8	Unnamed__1	CGTGG	2543	5	+	Zea mays
	LpHsp90-8	Sp1	GGGCGG	112	6	-	Oryza sativa	light responsive element
	LpHsp90-8	Sp1	GGGCGG	116	6	-	Oryza sativa	light responsive element
	LpHsp90-8	Sp1	GGGCGG	290	6	-	Oryza sativa	light responsive element
	LpHsp90-8	Sp1	GGGCGG	314	6	+	Oryza sativa	light responsive element
	LpHsp90-8	Sp1	GGGCGG	332	6	+	Oryza sativa	light responsive element
	LpHsp90-8	GA-motif	ATAGATAA	3227	8	+	Arabidopsis thaliana	part of a light responsive element
	LpHsp90-8	STRE	AGGGG	154	5	-	Arabidopsis thaliana
	LpHsp90-8	STRE	AGGGG	361	5	+	Arabidopsis thaliana
	LpHsp90-8	STRE	AGGGG	1522	5	-	Arabidopsis thaliana
	LpHsp90-8	STRE	AGGGG	2221	5	+	Arabidopsis thaliana
	LpHsp90-8	STRE	AGGGG	2717	5	+	Arabidopsis thaliana
	LpHsp90-8	A-box	CCGTCC	41	6	-	Petroselinum crispum	cis-acting regulatory element
	LpHsp90-8	A-box	CCGTCC	108	6	+	Petroselinum crispum	cis-acting regulatory element
	LpHsp90-8	as-1	TGACG	86	5	-	Arabidopsis thaliana
	LpHsp90-8	as-1	TGACG	2498	5	+	Arabidopsis thaliana
	LpHsp90-8	as-1	TGACG	2904	5	-	Arabidopsis thaliana
	LpHsp90-8	I-box	gGATAAGGTG	154	9	-	Zea mays	part of a light responsive element
	LpHsp90-8	I-box	ccttatcct	156	9	+	Arabidopsis thaliana	part of a light responsive element
	LpHsp90-8	MYB	CAACCA	80	6	-	Arabidopsis thaliana
	LpHsp90-8	MYB	CAACCA	1686	6	-	Arabidopsis thaliana
	LpHsp90-8	MYB	CAACCA	2148	6	-	Arabidopsis thaliana
	LpHsp90-8	MYB	CAACAG	2321	6	-	Arabidopsis thaliana
	LpHsp90-8	MYB	TAACCA	2462	6	+	Arabidopsis thaliana
	LpHsp90-8	MYB	CAACAG	2662	6	-	Arabidopsis thaliana
	LpHsp90-8	MYB	CAACCA	3430	6	-	Arabidopsis thaliana
	LpHsp90-8	AT-rich sequence	TAAAATACT	2872	9	-	Pisum sativum	element for maximal elicitor-mediated activation (2copies)
	LpHsp90-8	Unnamed__4	CTCC	92	4	+	Petroselinum hortense
	LpHsp90-8	Unnamed__4	CTCC	99	4	+	Petroselinum hortense
	LpHsp90-8	Unnamed__4	CTCC	165	4	+	Petroselinum hortense
	LpHsp90-8	Unnamed__4	CTCC	170	4	+	Petroselinum hortense
	LpHsp90-8	Unnamed__4	CTCC	175	4	+	Petroselinum hortense
	LpHsp90-8	Unnamed__4	CTCC	180	4	+	Petroselinum hortense
	LpHsp90-8	Unnamed__4	CTCC	185	4	+	Petroselinum hortense
	LpHsp90-8	Unnamed__4	CTCC	188	4	+	Petroselinum hortense
	LpHsp90-8	Unnamed__4	CTCC	212	4	+	Petroselinum hortense
	LpHsp90-8	Unnamed__4	CTCC	219	4	-	Petroselinum hortense
	LpHsp90-8	Unnamed__4	CTCC	288	4	+	Petroselinum hortense
	LpHsp90-8	Unnamed__4	CTCC	345	4	-	Petroselinum hortense
	LpHsp90-8	Unnamed__4	CTCC	353	4	-	Petroselinum hortense
	LpHsp90-8	Unnamed__4	CTCC	356	4	-	Petroselinum hortense
	LpHsp90-8	Unnamed__4	CTCC	402	4	-	Petroselinum hortense
	LpHsp90-8	Unnamed__4	CTCC	417	4	-	Petroselinum hortense
	LpHsp90-8	Unnamed__4	CTCC	420	4	-	Petroselinum hortense
	LpHsp90-8	Unnamed__4	CTCC	432	4	-	Petroselinum hortense
	LpHsp90-8	Unnamed__4	CTCC	435	4	-	Petroselinum hortense
	LpHsp90-8	Unnamed__4	CTCC	522	4	-	Petroselinum hortense
	LpHsp90-8	Unnamed__4	CTCC	729	4	+	Petroselinum hortense
	LpHsp90-8	Unnamed__4	CTCC	753	4	-	Petroselinum hortense
	LpHsp90-8	Unnamed__4	CTCC	1041	4	+	Petroselinum hortense
	LpHsp90-8	Unnamed__4	CTCC	1077	4	-	Petroselinum hortense
	LpHsp90-8	Unnamed__4	CTCC	1346	4	-	Petroselinum hortense
	LpHsp90-8	Unnamed__4	CTCC	1389	4	-	Petroselinum hortense
	LpHsp90-8	Unnamed__4	CTCC	1446	4	+	Petroselinum hortense
	LpHsp90-8	Unnamed__4	CTCC	1539	4	-	Petroselinum hortense
	LpHsp90-8	Unnamed__4	CTCC	1659	4	-	Petroselinum hortense
	LpHsp90-8	Unnamed__4	CTCC	1729	4	+	Petroselinum hortense
	LpHsp90-8	Unnamed__4	CTCC	1788	4	-	Petroselinum hortense
	LpHsp90-8	Unnamed__4	CTCC	1800	4	-	Petroselinum hortense
	LpHsp90-8	Unnamed__4	CTCC	1840	4	+	Petroselinum hortense
	LpHsp90-8	Unnamed__4	CTCC	1859	4	+	Petroselinum hortense
	LpHsp90-8	Unnamed__4	CTCC	2211	4	-	Petroselinum hortense
	LpHsp90-8	Unnamed__4	CTCC	2366	4	+	Petroselinum hortense
	LpHsp90-8	Unnamed__4	CTCC	2438	4	-	Petroselinum hortense
	LpHsp90-8	Unnamed__4	CTCC	2502	4	-	Petroselinum hortense
	LpHsp90-8	Unnamed__4	CTCC	2546	4	-	Petroselinum hortense
	LpHsp90-8	Unnamed__4	CTCC	2715	4	-	Petroselinum hortense
	LpHsp90-8	Unnamed__4	CTCC	2861	4	+	Petroselinum hortense
	LpHsp90-8	Unnamed__4	CTCC	3113	4	+	Petroselinum hortense
	LpHsp90-8	Unnamed__4	CTCC	3358	4	-	Petroselinum hortense
		MEANING OF COLUMN HEADINGS
		Gene	Indicates the gene from which the cis-element was obtained
		Site Name	The cis-regulatory element name
		Sequence	The sequence of the cis-regulatory element present in the gene
		Position	The start point of the each cis-regulatory element present
		Matrix score.	Indicates the number of base pairs in the cis-regulatory element database
		Strand	The elements are present or in existence at the promoter regions
		Organism	Enlists the crop specie in which the cis-regulatory element was reported to be present
		Function	Describes the regulatory elements on which the cis-elements are active
